# Supplementary material for: Runx2 transcriptome of prostate cancer cells: insights into invasiveness and bone metastasis
Source: Mol Cancer. 2010 Sep 23;9:258. doi: 10.1186/1476-4598-9-258 (PMC2955618; doi:10.1186/1476-4598-9-258)
Supplement: Additional file 1 — ANOVA analysis of the microarray data. List of all probes with the microarray gene expression data in log scale (base 2) along with the Fold change, P-values and gene annotations. [file 1476-4598-9-258-S1.XLS]

## Sheet: Sheet2
UNIQID	NAME	no.Dox.Day1.A	no.Dox.Day1.B	no.Dox.Day1.C	no.Dox.Day1.D	Dox.Day1.E	Dox.Day1.F	Dox.Day1.G	Dox.Day1.H	no Dox.Day2.A	no Dox.Day2.B	no Dox.Day2.C	no Dox.Day2.D	Dox.Day2.E	Dox.Day2.F	Dox.Day2.G	Dox.Day2.H	Day	Treatment	Day:Treatment	Adj.Day	Adj.Treatment	Adj.Day:Treatment	Rsquare	Rsquare.Adj	NumGeneSets	FoldChange_GM	Neg. Log of Adj.Treatment	FoldChange (Day1 and 2, Dox vs NoDox) This comes from the gsea_v2.xls file.	Neg. 1 over [FoldChange (Day1 and 2, Dox vs NoDox) This comes from the gsea_v2.xls file.]	Fold Change > 2 (or less than -2) : using Geo.Mean.	p-value better than 0.01 (pvalue is from "adj.treatment")	Order in Heatmap	Select for Heatmap	Accession	Ontology_Component	Ontology_Process	Ontology_Function
ILMN_1792389	RNF165	4.15941	4.08244	3.50393	4.21427	3.37601	2.32642	3.36002	2.50472	4.87765	4.84826	4.44522	4.83434	3.11663	2.42008	3.23445	2.52807	0.259708	2.12998e-06	0.180324	0.658813	2.45825e-05	0.712839	0.991512	0.846027	26	0.35053	4.60937	0.349505	-2.86119	1	1	1	2	NM_152470.2			Interacting selectively with any protein or protein complex (a complex of two or more proteins that may include other nonprotein molecules) [goid 5515] [evidence IEA]; Interacting selectively with zinc (Zn) ions [goid 8270] [evidence IEA]; Interacting sel
ILMN_1801216	S100P	8.5523	8.66263	8.54684	8.79043	8.2421	8.41035	8.40375	8.459	9.79673	9.75386	9.88796	9.8138	7.40874	7.30466	7.60639	7.49048	0.126418	5.56488e-12	2.5696e-09	0.441403	1.14912e-09	1.28611e-06	0.999895	0.98914	41	0.403353	8.93963	0.391766	-2.55254	1	1	2	2	NM_005980.2	A membrane-bounded organelle of eukaryotic cells in which chromosomes are housed and replicated. In most cells, the nucleus contains all of the cell's chromosomes except the organellar chromosomes, and is the site of RNA synthesis and processing. In some	The orderly movement of endothelial cells into the extracellular matrix to form an endothelium [goid 43542] [pmid 15313892] [evidence IMP]	Interacting selectively with magnesium (Mg) ions [goid 287] [pmid 15632002] [evidence TAS]; Interacting selectively with calcium ions (Ca2+) [goid 5509] [pmid 1633809] [evidence TAS]; Interacting selectively with any protein or protein complex (a complex
ILMN_1686989	INSIG1	7.58825	7.35296	7.02301	6.95179	6.47498	6.84321	6.34512	6.88579	7.89423	8.07712	7.97074	7.9164	5.6795	6.02863	6.07744	6.21673	0.779873	1.91326e-06	2.76644e-05	0.960064	2.24726e-05	0.0012159	0.999163	0.927757	56	0.412398	4.64835	0.410987	-2.43316	1	1	3	2	NM_198336.1	The irregular network of unit membranes, visible only by electron microscopy, that occurs in the cytoplasm of many eukaryotic cells. The membranes form a complex meshwork of tubular channels, which are often expanded into slitlike cavities called cisterna	The chemical reactions and pathways involving lipids, compounds soluble in an organic solvent but not, or sparingly, in an aqueous solvent. Includes fatty acids; neutral fats, other fatty-acid esters, and soaps; long-chain (fatty) alcohols and waxes; sphi	Interacting selectively with any protein or protein complex (a complex of two or more proteins that may include other nonprotein molecules) [goid 5515] [pmid 16168377] [evidence IPI]; Interacting selectively with any protein or protein complex (a complex
ILMN_1718982	VMD2	4.85385	5.12419	5.08843	5.22332	4.57043	4.52425	4.68364	4.74333	6.56814	6.97201	6.58164	6.83314	4.33954	3.7405	4.81195	4.39699	0.00455551	4.94619e-08	6.08145e-05	0.0390643	1.04754e-06	0.00219335	0.998194	0.945298	11	0.371321	5.97983	0.321936	-3.1062	1	1	4	2	NM_004183.2	That fraction of cells, prepared by disruptive biochemical methods, that includes the plasma and other membranes [goid 5624] [pmid 10737974] [evidence TAS]; That part of the cytoplasm that does not contain membranous or particulate subcellular components	The directed movement of charged atoms or small charged molecules into, out of, within or between cells [goid 6811] [evidence IEA]; The series of events required for an organism to receive a visual stimulus, convert it to a molecular signal, and recognize	Catalysis of facilitated diffusion of an ion (by an energy-independent process) by passage through a transmembrane aqueous pore or channel without evidence for a carrier-mediated mechanism [goid 5216] [evidence IEA]; Catalysis of facilitated diffusion of
ILMN_2188862	GDF15	11.257	11.3678	11.2841	10.947	10.0595	10.3006	9.90338	10.1292	12.998	12.94	12.8938	12.9298	10.174	9.66336	9.97534	10.0513	4.43102e-05	8.91287e-12	1.50982e-06	0.00109769	1.55027e-09	0.00012261	0.999833	0.985648	63	0.242304	8.80959	0.205796	-4.85917	1	1	5	2	NM_004864.1	The space external to the outermost structure of a cell. For cells without external protective or external encapsulating structures this refers to space outside of the plasma membrane. This term covers the host cell environment outside an intracellular pa	The cascade of processes by which a signal interacts with a receptor, causing a change in the level or activity of a second messenger or other downstream target, and ultimately effecting a change in the functioning of the cell [goid 7165] [pmid 9326641] [	Functions to control the survival, growth, differentiation and effector function of tissues and cells [goid 5125] [pmid 9326641] [evidence TAS]; The function that stimulates a cell to grow or proliferate. Most growth factors have other actions besides the
ILMN_1787815	TRIB3	9.81294	9.90001	9.93631	9.95939	9.38517	9.30171	9.19282	9.26211	11.1722	11.1021	10.9224	11.1039	8.9891	8.87785	8.95612	8.99391	1.70035e-05	2.10942e-13	5.95532e-09	0.000535316	1.39821e-10	2.35571e-06	0.999952	0.992914	31	0.387212	9.85443	0.359366	-2.78268	1	1	6	2	NM_021158.3	A membrane-bounded organelle of eukaryotic cells in which chromosomes are housed and replicated. In most cells, the nucleus contains all of the cell's chromosomes except the organellar chromosomes, and is the site of RNA synthesis and processing. In some	The synthesis of either RNA on a template of DNA or DNA on a template of RNA [goid 6350] [evidence IEA]; Any process that modulates the frequency, rate or extent of DNA-dependent transcription [goid 6355] [evidence IEA]; The process of introducing a phosp	The function of a transcription cofactor that represses transcription from a RNA polymerase II promoter; does not bind DNA itself [goid 3714] [evidence ISS]; Catalysis of the phosphorylation of an amino acid residue in a protein, usually according to the
ILMN_1796417	ASNS	10.947	11.05	10.9924	10.9356	10.602	10.5432	10.5532	10.5009	12.1082	12.1314	12.0006	12.1759	10.5432	10.3888	10.6626	10.4693	1.08988e-06	1.84864e-10	1.78827e-09	7.10887e-05	1.41106e-08	1.012e-06	0.999964	0.989433	98	0.49664	7.85045	0.461552	-2.1666	1	1	7	2	NM_133436.1	That fraction of cells, prepared by disruptive biochemical methods, that is soluble in water [goid 5625] [pmid 2564390] [evidence IDA]; That part of the cytoplasm that does not contain membranous or particulate subcellular components [goid 5829] [pmid 256	The chemical reactions and pathways resulting in the formation of asparagine, 2-amino-3-carbamoylpropanoic acid [goid 6529] [pmid 2564390] [evidence IC ]; The chemical reactions and pathways involving glutamine, 2-amino-4-carbamoylbutanoic acid [goid 6541	Catalysis of the reaction: ATP + L-aspartate + L-glutamine = AMP + diphosphate + L-asparagine + L-glutamate [goid 4066] [pmid 2564390] [evidence IDA]; Catalysis of the reaction: ATP + L-aspartate + L-glutamine = AMP + diphosphate + L-asparagine + L-glutam
ILMN_1695880	LOX	5.54417	4.95054	5.13602	5.19171	4.62661	4.75898	4.64125	4.57491	6.40702	6.36627	6.23639	6.24105	4.86135	4.58358	4.21702	4.42597	0.000505939	6.54035e-07	0.00028304	0.00701819	9.00629e-06	0.00707599	0.998977	0.94703	79	0.443517	5.04545	0.414179	-2.41442	1	1	8	2	NM_002317.3	The space external to the outermost structure of a cell. For cells without external protective or external encapsulating structures this refers to space outside of the plasma membrane. This term covers the host cell environment outside an intracellular pa	The process whose specific outcome is the progression of the blood vessel over time, from its formation to the mature structure. The blood vessel is the vasculature carrying blood [goid 1568] [evidence IEA]; The covalent alteration of one or more amino ac	Catalysis of the reaction: peptidyl-L-lysyl-peptide + H2O + O2 = peptidyl-allysyl-peptide + NH3 + H2O2 [goid 4720] [pmid 1352776] [evidence TAS]; Interacting selectively with copper (Cu) ions [goid 5507] [pmid 1357535] [evidence TAS]; Interacting selectiv
ILMN_1785424	ABLIM1	7.07566	6.93345	7.30988	7.21048	5.90605	5.41745	5.40104	5.98153	7.09046	7.33906	7.3772	7.23934	5.35384	5.84941	5.406	6.00285	0.689539	5.23572e-07	0.841266	0.937855	7.42231e-06	1	0.998914	0.928135	91	0.345757	5.12946	0.350355	-2.85425	1	1	9	2	NM_006720.3	All of the contents of a cell excluding the plasma membrane and nucleus, but including other subcellular structures [goid 5737] [evidence IEA]; The part of the cytoskeleton (the internal framework of a cell) composed of actin and associated proteins. Incl	A process that is carried out at the cellular level which results in the formation, arrangement of constituent parts, or disassembly of cytoskeletal structures [goid 7010] [evidence IEA]; A process that is carried out at the cellular level which results i	Interacting selectively with monomeric or multimeric forms of actin, including actin filaments [goid 3779] [evidence IEA]; Interacting selectively with zinc (Zn) ions [goid 8270] [evidence IEA]; Interacting selectively with any metal ion [goid 46872] [evi
ILMN_1764927	CDC42EP1	6.16406	5.93883	6.0403	6.14129	4.91027	4.5263	4.51204	5.19278	6.54011	6.04535	6.08184	6.06942	4.51204	5.10104	4.13619	4.78553	0.930502	1.92259e-07	0.696006	0.989746	3.25182e-06	1	0.997852	0.887498	41	0.374198	5.48787	0.381241	-2.62302	1	1	10	2	NM_152243.1	All of the contents of a cell excluding the plasma membrane and nucleus, but including other subcellular structures [goid 5737] [evidence IEA]; All of the contents of a cell excluding the plasma membrane and nucleus, but including other subcellular struct	A series of molecular signals within the cell that are mediated by a member of the Rho family of proteins switching to a GTP-bound active state [goid 7266] [evidence IEA]; A series of molecular signals within the cell that are mediated by a member of the	Interacting selectively with any protein or protein complex (a complex of two or more proteins that may include other nonprotein molecules) [goid 5515] [evidence IEA]; Interacting selectively with any protein or protein complex (a complex of two or more p
ILMN_1724350	TRIM36	6.44409	6.14826	6.27694	6.28502	5.17919	5.05667	5.16843	5.34019	6.21591	6.28979	6.21633	6.00133	4.57226	5.20446	4.40645	5.18139	0.0874038	2.67072e-06	0.629217	0.350029	2.9786e-05	1	0.998751	0.906715	9	0.428962	4.52599	0.436958	-2.28855	1	1	11	2	NM_018700.3	A structure in the head of a spermatozoon that contains acid hydrolases, and is concerned with the breakdown of the outer membrane of the ovum during fertilization. It lies just beneath the plasma membrane and is derived from the lysosome [goid 1669] [evi	The discharge, by sperm, of a single, anterior secretory granule following their attachment to the zona pellucida surrounding the oocyte. The process begins with the fusion of the outer acrosomal membrane with the sperm plasma membrane and ends with the d	Interacting selectively with any protein or protein complex (a complex of two or more proteins that may include other nonprotein molecules) [goid 5515] [evidence IEA]; Interacting selectively with zinc (Zn) ions [goid 8270] [evidence IEA]; Interacting sel
ILMN_1758400	GRIN3A	4.62724	4.88196	5.14512	5.05274	3.23169	3.23295	3.42917	3.62403	5.09589	4.50835	4.9663	4.58377	3.19431	2.90302	3.12988	3.69544	0.321927	9.47959e-07	0.999265	0.731547	1.23348e-05	1	0.99696	0.920298	17	0.340893	4.90887	0.341475	-2.92847	1	1	12	2	NM_133445.1	The membrane surrounding a cell that separates the cell from its external environment. It consists of a phospholipid bilayer and associated proteins [goid 5886] [evidence IEA]; Penetrating at least one phospholipid bilayer of a membrane. May also refer to	The directed movement of charged atoms or small charged molecules into, out of, within or between cells [goid 6811] [evidence IEA]; The directed movement of calcium (Ca) ions into, out of, within or between cells [goid 6816] [evidence ISS]; The process wh	Interacting selectively with magnesium (Mg) ions [goid 287] [evidence IEA]; Combining with an extracellular or intracellular messenger to initiate a change in cell activity [goid 4872] [evidence IEA]; [goid 4972] [evidence ISS]; [goid 4972] [pmid 175024
ILMN_1701032	TFPI	5.64338	5.59149	5.47779	6.08524	4.61689	4.37363	4.38423	4.26089	5.94431	5.43509	5.72072	5.32311	3.74344	3.55478	3.94973	4.4885	0.210376	3.66374e-06	0.247273	0.589998	3.90326e-05	0.841575	0.997465	0.901982	39	0.358209	4.40857	0.363402	-2.75178	1	1	13	2	NM_001032281.2	The space external to the outermost structure of a cell. For cells without external protective or external encapsulating structures this refers to space outside of the plasma membrane. This term covers the host cell environment outside an intracellular pa	A pathway of blood coagulation in which the earlier stages of the cascade are bypassed and the activation of factor X to factor Xa is effected by the combination of factor VIIa + thromboplastin; this second pathway occurs when tissue extracts are present	Stops, prevents or reduces the activity of serine-type endopeptidases, enzymes that catalyze the hydrolysis of nonterminal peptide bonds in a polypeptide chain; a serine residue (and a histidine residue) are at the active center of the enzyme [goid 4867]
ILMN_1758924	LRFN2	5.95187	6.21965	5.96239	6.14947	4.43532	4.69831	4.09809	4.49279	5.95939	5.83381	5.61879	5.74089	4.87264	4.26755	3.33973	4.17223	0.163351	9.87522e-06	0.999223	0.511776	9.28286e-05	1	0.99653	0.879993	6	0.32254	4.03232	0.333468	-2.99879	1	1	14	2	NM_020737.1	Double layer of lipid molecules that encloses all cells, and, in eukaryotes, many organelles; may be a single or double lipid bilayer; also includes associated proteins [goid 16020] [evidence IEA]; Penetrating at least one phospholipid bilayer of a membra		Interacting selectively with any protein or protein complex (a complex of two or more proteins that may include other nonprotein molecules) [goid 5515] [evidence IEA]
ILMN_1668910	CIDEB	6.26925	6.29439	6.22701	6.47857	4.88238	4.85385	4.31781	4.3755	6.39131	5.94853	6.03601	5.89888	4.97139	4.19881	4.40532	4.64011	0.442066	1.24981e-08	0.771705	0.82746	3.39443e-07	1	0.99834	0.930256	35	0.327066	6.46923	0.330079	-3.02957	1	1	15	2	NM_014430.2	The living contents of a cell; the matter contained within (but not including) the plasma membrane, usually taken to exclude large vacuoles and masses of secretory or ingested material. In eukaryotes it includes the nucleus and cytoplasm [goid 5622] [evid	A form of programmed cell death induced by external or internal signals that trigger the activity of proteolytic caspases, whose actions dismantle the cell and result in cell death. Apoptosis begins internally with condensation and subsequent fragmentatio	Interacting selectively with any protein or protein complex (a complex of two or more proteins that may include other nonprotein molecules) [goid 5515] [evidence IEA]
ILMN_2050813	CLGN	7.211	7.07142	7.12076	7.21415	6.09519	6.28086	6.09076	6.22583	7.49048	7.47519	6.9653	7.10202	6.07411	5.82483	5.46921	6.23526	0.616503	2.66831e-06	0.114851	0.911406	2.97727e-05	0.543758	0.99917	0.905687	19	0.444643	4.52618	0.447586	-2.23421	1	1	16	2	NM_004362.1	The irregular network of unit membranes, visible only by electron microscopy, that occurs in the cytoplasm of many eukaryotic cells. The membranes form a complex meshwork of tubular channels, which are often expanded into slitlike cavities called cisterna	The process of assisting in the covalent and noncovalent assembly of single chain polypeptides or multisubunit complexes into the correct tertiary structure [goid 6457] [evidence IEA]; The union of male and female gametes to form a zygote [goid 7338] [pmi	Interacting selectively with calcium ions (Ca2+) [goid 5509] [evidence IEA]; Interacting selectively with an unfolded protein [goid 51082] [pmid 9177349] [evidence TAS]
ILMN_1796663	B4GALNT4	6.22002	6.3317	6.28393	6.42676	5.60998	5.3848	4.99792	5.59559	6.41169	6.34861	6.04587	6.25339	5.51286	4.64784	5.01367	5.46653	0.321986	6.09421e-05	0.801879	0.731547	0.000446818	1	0.998435	0.832727	1	0.495996	3.34987	0.506639	-1.97379	1	1	17	2	NM_178537.3	A compound membranous cytoplasmic organelle of eukaryotic cells, consisting of flattened, ribosome-free vesicles arranged in a more or less regular stack. The Golgi apparatus differs from the endoplasmic reticulum in often having slightly thicker membrane		Catalysis of the transfer of a group, e.g. a methyl group, glycosyl group, acyl group, phosphorus-containing, or other groups, from one compound (generally regarded as the donor) to another compound (generally regarded as the acceptor). Transferase is the
ILMN_1673566	ADAMTS1	8.13826	8.226	8.3906	8.21861	6.5881	6.56449	6.64093	6.55204	8.26377	8.20899	8.14559	8.16643	6.87224	6.91148	6.47173	6.85428	0.434154	2.48542e-10	0.0622114	0.822471	1.70742e-08	0.367116	0.999808	0.982208	23	0.344394	7.76766	0.346039	-2.88984	1	1	18	2	NM_006988.3	The space external to the outermost structure of a cell. For cells without external protective or external encapsulating structures this refers to space outside of the plasma membrane. This term covers the host cell environment outside an intracellular pa	The hydrolysis of a peptide bond or bonds within a protein [goid 6508] [evidence IEA]; Any series of molecular signals generated as a consequence of an integrin binding to one of its physiological ligands [goid 7229] [pmid 8995297] [evidence TAS]; Any pro	Catalysis of the hydrolysis of internal, alpha-peptide bonds in a polypeptide chain by a mechanism in which water acts as a nucleophile, one or two metal ions hold the water molecule in place, and charged amino acid side chains are ligands for the metal i
ILMN_1685636	KCNN2	7.45728	7.3776	7.52191	7.58112	6.00604	6.00753	6.09662	6.18101	7.41931	7.22657	7.27528	7.30466	6.34564	6.09076	5.74284	6.13694	0.438906	2.34072e-10	0.498432	0.825916	1.6496e-08	1	0.999657	0.965441	66	0.400662	7.78262	0.401846	-2.48852	1	1	19	2	NM_021614.2	Double layer of lipid molecules that encloses all cells, and, in eukaryotes, many organelles; may be a single or double lipid bilayer; also includes associated proteins [goid 16020] [evidence IEA]; Penetrating at least one phospholipid bilayer of a membra	The directed movement of charged atoms or small charged molecules into, out of, within or between cells [goid 6811] [evidence IEA]; The directed movement of potassium ions (K+) into, out of, within or between cells [goid 6813] [pmid 10991935] [evidence NA	Catalysis of facilitated diffusion of an ion (by an energy-independent process) by passage through a transmembrane aqueous pore or channel without evidence for a carrier-mediated mechanism [goid 5216] [evidence IEA]; Interacting selectively with calmoduli
ILMN_2197365	RGS2	7.35624	7.36416	7.26919	7.33308	5.50376	5.78893	5.32467	5.84851	7.24757	7.16166	7.19397	6.91992	5.69639	5.56419	5.52911	5.85463	0.530116	1.04658e-10	0.385123	0.87514	9.00611e-09	1	0.999531	0.970052	87	0.331722	8.04546	0.332769	-3.00509	1	1	20	2	NM_002923.1		The progression of biochemical and morphological phases and events that occur in a cell during successive cell replication or nuclear replication events. Canonically, the cell cycle comprises the replication and segregation of genetic material followed by	Mediates the transfer of a signal from the outside to the inside of a cell by means other than the introduction of the signal molecule itself into the cell [goid 4871] [evidence IEA]; Increases the activity of a GTPase, an enzyme that catalyzes the hydrol
ILMN_1667162	NKX3-1	12.0776	11.9756	12.0117	11.8831	10.2711	10.4508	10.4084	10.6274	12.0392	11.9236	11.9465	11.8469	10.4177	10.5209	10.6803	10.7896	0.544635	7.21311e-10	0.116096	0.879803	3.67779e-08	0.547339	0.999909	0.978377	13	0.367987	7.43441	0.369733	-2.70465	1	1	21	2	NM_006167.2	A membrane-bounded organelle of eukaryotic cells in which chromosomes are housed and replicated. In most cells, the nucleus contains all of the cell's chromosomes except the organellar chromosomes, and is the site of RNA synthesis and processing. In some	Any process that modulates the frequency, rate or extent of DNA-dependent transcription [goid 6355] [evidence IEA]; Any process that modulates the frequency, rate or extent of DNA-dependent transcription [goid 6355] [pmid 11137288] [evidence NAS]; Any pro	The function of binding to a specific DNA sequence in order to modulate transcription. The transcription factor may or may not also interact selectively with a protein or macromolecular complex [goid 3700] [evidence IEA]; The function of binding to a spec
ILMN_1722156	RWDD2	9.70962	9.7284	9.7022	9.67856	8.37974	8.44851	8.39353	8.31884	9.69317	9.88983	9.68012	9.59421	8.48857	8.46587	8.57161	8.54742	0.087806	1.00353e-11	0.30801	0.351353	1.69141e-09	0.933368	0.999952	0.990049	10	0.418195	8.77175	0.41822	-2.39109	1	1	22	2	NM_033411.2
ILMN_1815203	HMGCS2	6.69665	6.74446	6.58879	6.68216	5.72222	5.34512	5.4752	5.3989	6.75358	6.63377	6.67204	6.89322	5.48451	5.53713	5.63426	5.75626	0.344803	5.88889e-09	0.818451	0.751939	1.86596e-07	1	0.999706	0.968309	41	0.446309	6.7291	0.447574	-2.23427	1	1	23	2	NM_005518.2	A semiautonomous, self replicating organelle that occurs in varying numbers, shapes, and sizes in the cytoplasm of virtually all eukaryotic cells. It is notably the site of tissue respiration [goid 5739] [pmid 7851882] [evidence TAS]; The inner, i.e. lume	The chemical reactions and pathways resulting in the formation of cholesterol, cholest-5-en-3 beta-ol, the principal sterol of vertebrates and the precursor of many steroids, including bile acids and steroid hormones [goid 6695] [evidence IEA]; The chemic	Catalysis of the reaction: acetyl-CoA + H2O + acetoacetyl-CoA = (S)-3-hydroxy-3-methylglutaryl-CoA + CoA [goid 4421] [evidence IEA]; Catalysis of the reaction: acetyl-CoA + H2O + acetoacetyl-CoA = (S)-3-hydroxy-3-methylglutaryl-CoA + CoA [goid 4421] [pmid
ILMN_1734276	TMEPAI	9.3658	9.45835	9.56618	9.35855	7.93042	7.82931	7.82471	7.699	9.14008	9.3274	9.19878	9.30499	8.48669	8.34699	8.21592	8.29303	0.051133	6.2208e-12	0.000107652	0.242801	1.21083e-09	0.00338483	0.999903	0.983373	53	0.417036	8.91692	0.422935	-2.36443	1	1	24	2	NM_199169.1	The membrane surrounding a cell that separates the cell from its external environment. It consists of a phospholipid bilayer and associated proteins [goid 5886] [evidence IEA]; Penetrating at least one phospholipid bilayer of a membrane. May also refer to	Any series of molecular signals generated as a consequence of an androgen binding to its receptor [goid 30521] [pmid 10873380] [evidence NAS]	Elemental activities, such as catalysis or binding, describing the actions of a gene product at the molecular level. A given gene product may exhibit one or more molecular functions [goid 3674] [evidence ND ]; Interacting selectively with any protein or p
ILMN_2309156	TMEPAI	8.10474	8.19877	8.14053	8.15254	6.57257	6.6747	6.57753	6.65786	8.02488	8.01466	8.02145	7.93235	7.18959	7.14837	7.00996	7.04648	0.00280926	1.16995e-12	5.82355e-08	0.0267354	4.84187e-10	1.1158e-05	0.999955	0.993758	53	0.43104	9.31499	0.436654	-2.29014	1	1	25	2	NM_199169.1	The membrane surrounding a cell that separates the cell from its external environment. It consists of a phospholipid bilayer and associated proteins [goid 5886] [evidence IEA]; Penetrating at least one phospholipid bilayer of a membrane. May also refer to	Any series of molecular signals generated as a consequence of an androgen binding to its receptor [goid 30521] [pmid 10873380] [evidence NAS]	Elemental activities, such as catalysis or binding, describing the actions of a gene product at the molecular level. A given gene product may exhibit one or more molecular functions [goid 3674] [evidence ND ]; Interacting selectively with any protein or p
ILMN_1775170	MT1X	10.7914	10.9208	10.6593	10.8808	9.28082	9.3083	9.23382	9.43036	10.9047	10.7523	10.8708	10.7685	9.91721	10.0138	9.8752	9.76077	0.00163547	6.79834e-12	0.000567166	0.0177242	1.30257e-09	0.0122553	0.999934	0.983374	30	0.430469	8.8852	0.439143	-2.27716	1	1	26	2	NM_005952.2		A change in state or activity of a cell or an organism (in terms of movement, secretion, enzyme production, gene expression, etc.) as a result of a metal ion stimulus [goid 10038] [pmid 9074634] [evidence TAS]	Combining with an extracellular or intracellular messenger to initiate a change in cell activity [goid 4872] [evidence IEA]; Interacting selectively with any metal ion [goid 46872] [evidence IEA]; Interacting selectively with copper (Cu) ions [goid 5507]
ILMN_2344298	STEAP2	10.4111	10.4168	10.477	10.3659	9.12643	9.11959	9.23495	9.08254	10.4547	10.602	10.5275	10.5148	9.40756	9.44857	9.59352	9.46128	0.000676723	5.9448e-12	0.00188035	0.00883269	1.18534e-09	0.0304394	0.999968	0.991301	67	0.446917	8.92616	0.449874	-2.22284	1	1	27	2	NM_152999.3	Small irregularly shaped intracellular vesicles to which endocytosed molecules are initially delivered [goid 5769] [pmid 12095985] [evidence IDA]; That part of the cytoplasm that does not contain membranous or particulate subcellular components [goid 5829	The directed movement of charged atoms or small charged molecules into, out of, within or between cells [goid 6811] [evidence IEA]; The directed movement of iron (Fe) ions into, out of, within or between cells [goid 6826] [evidence IEA]; The directed move	Enables the directed movement of substances (such as macromolecules, small molecules, ions) into, out of, within or between cells [goid 5215] [pmid 12095985] [evidence IDA]; The selective, often stoichiometric, interaction of a molecule with one or more s
ILMN_1809101	STEAP2	10.0908	10.1023	10.2315	10.1031	8.73315	8.85732	8.89555	8.78893	10.0781	10.2302	10.2795	10.2653	9.12065	9.22798	9.23621	9.25312	7.49602e-05	2.77374e-11	0.00702389	0.00162008	3.47071e-09	0.0801213	0.999956	0.988629	67	0.447981	8.45958	0.451734	-2.21369	1	1	28	2	NM_152999.2	Small irregularly shaped intracellular vesicles to which endocytosed molecules are initially delivered [goid 5769] [pmid 12095985] [evidence IDA]; That part of the cytoplasm that does not contain membranous or particulate subcellular components [goid 5829	The directed movement of charged atoms or small charged molecules into, out of, within or between cells [goid 6811] [evidence IEA]; The directed movement of iron (Fe) ions into, out of, within or between cells [goid 6826] [evidence IEA]; The directed move	Enables the directed movement of substances (such as macromolecules, small molecules, ions) into, out of, within or between cells [goid 5215] [pmid 12095985] [evidence IDA]; The selective, often stoichiometric, interaction of a molecule with one or more s
ILMN_1758164	STC1	6.26353	6.33667	5.77183	5.74965	4.93995	4.65906	4.61941	4.49725	7.17417	6.9371	7.02164	7.0083	5.11259	5.15132	5.32027	5.13053	0.00028364	7.05858e-10	0.0868857	0.00457951	3.62158e-08	0.458548	0.999153	0.965613	139	0.32895	7.4411	0.313549	-3.18929	1	1	29	2	NM_003155.2	The space external to the outermost structure of a cell. For cells without external protective or external encapsulating structures this refers to space outside of the plasma membrane. This term covers the host cell environment outside an intracellular pa	The process of introducing a phosphate group on to a protein [goid 6468] [evidence IEA]; The regulation of the levels, transport, and metabolism of calcium ions within a cell or between a cell and its external environment [goid 6874] [pmid 8700837] [evide	Catalysis of the phosphorylation of an amino acid residue in a protein, usually according to the reaction: a protein + ATP = a phosphoprotein + ADP [goid 4672] [evidence IEA]; The action characteristic of a hormone, any substance formed in very small amou
ILMN_1727495	L3MBTL3	6.28243	6.39285	6.34903	6.33628	5.15341	5.56228	4.96549	4.83513	6.83276	6.8443	6.81112	6.88388	5.3982	5.49302	5.25223	5.3809	0.00126722	4.11248e-08	0.39284	0.0145226	9.02942e-07	1	0.999403	0.958134	14	0.395982	6.04434	0.395188	-2.53044	1	1	30	2	NM_032438.1	A membrane-bounded organelle of eukaryotic cells in which chromosomes are housed and replicated. In most cells, the nucleus contains all of the cell's chromosomes except the organellar chromosomes, and is the site of RNA synthesis and processing. In some	Any process that modulates the frequency, rate or extent of the synthesis of either RNA on a template of DNA or DNA on a template of RNA [goid 45449] [evidence IEA]	Elemental activities, such as catalysis or binding, describing the actions of a gene product at the molecular level. A given gene product may exhibit one or more molecular functions [goid 3674] [evidence ND ]
ILMN_2137789	KLF4	6.56449	6.1802	6.15916	6.31759	5.24017	5.31382	5.17194	5.12926	6.52246	6.66265	6.32148	6.58164	5.55838	5.69347	5.49502	5.78941	0.0110883	1.54489e-07	0.195842	0.0770148	2.71991e-06	0.744308	0.999575	0.947849	93	0.503556	5.56545	0.506126	-1.97579	1	1	31	2	NM_004235.3	The living contents of a cell; the matter contained within (but not including) the plasma membrane, usually taken to exclude large vacuoles and masses of secretory or ingested material. In eukaryotes it includes the nucleus and cytoplasm [goid 5622] [evid	The synthesis of either RNA on a template of DNA or DNA on a template of RNA [goid 6350] [evidence IEA]; Process by which a cell becomes capable of differentiating autonomously into a mesoderm cell regardless of its environment; upon determination, the ce	The function of binding to a specific DNA sequence in order to modulate transcription. The transcription factor may or may not also interact selectively with a protein or macromolecular complex [goid 3700] [pmid 9422764] [evidence NAS]; Interacting select
ILMN_2344182	TMTC4	6.49453	5.76537	6.17968	5.82695	4.81591	5.30409	4.83331	4.85205	6.44188	6.22342	6.14019	6.07155	5.12646	4.54351	4.46463	4.26613	0.650339	2.40312e-07	0.287723	0.922527	3.90567e-06	0.906062	0.997944	0.886133	4	0.387647	5.4083	0.391861	-2.55192	1	1	32	2	NM_032813.2	Double layer of lipid molecules that encloses all cells, and, in eukaryotes, many organelles; may be a single or double lipid bilayer; also includes associated proteins [goid 16020] [evidence IEA]; Penetrating at least one phospholipid bilayer of a membra		The selective, often stoichiometric, interaction of a molecule with one or more specific sites on another molecule [goid 5488] [evidence IEA]
ILMN_1715505	TTC6	4.71096	5.47395	5.04975	5.23651	4.12737	3.74171	3.32156	3.768	4.94348	5.30745	5.19808	5.47222	3.0521	3.16237	3.51635	2.88376	0.144537	7.65993e-07	0.112311	0.476576	1.03276e-05	0.535396	0.996785	0.926757	1	0.301996	4.986	0.309101	-3.23519	1	1	33	2	NM_001007795.1			The selective, often stoichiometric, interaction of a molecule with one or more specific sites on another molecule [goid 5488] [evidence IEA]; The selective, often stoichiometric, interaction of a molecule with one or more specific sites on another molecu
ILMN_1659990	HIG2	7.84398	8.10634	8.01617	8.16594	7.322	6.99767	6.77395	7.17753	7.96906	8.61052	8.55005	8.54841	6.8376	6.5486	6.78916	6.88894	0.716475	7.246e-07	0.0356404	0.946336	9.85078e-06	0.254834	0.999386	0.928152	10	0.403494	5.00653	0.400927	-2.49422	1	1	34	2	NM_013332.3	The part of a cell or its extracellular environment in which a gene product is located. A gene product may be located in one or more parts of a cell and its location may be as specific as a particular macromolecular complex, that is, a stable, persistent	A change in state or activity of a cell or an organism (in terms of movement, secretion, enzyme production, gene expression, etc.) as a result of a disturbance in organismal or cellular homeostasis, usually, but not necessarily, exogenous (e.g. temperatur	Elemental activities, such as catalysis or binding, describing the actions of a gene product at the molecular level. A given gene product may exhibit one or more molecular functions [goid 3674] [evidence ND ]
ILMN_1658426	WNT10A	5.74214	5.98254	5.80076	5.80076	5.25582	4.77249	4.70395	4.69162	5.94583	5.90158	5.90158	5.97857	4.98626	4.76401	4.97949	4.29775	0.996974	5.12802e-06	0.485677	0.999511	5.24675e-05	1	0.998773	0.891643	56	0.474574	4.28011	0.481541	-2.07667	1	1	35	2	NM_025216.2	The space external to the outermost structure of a cell. For cells without external protective or external encapsulating structures this refers to space outside of the plasma membrane. This term covers the host cell environment outside an intracellular pa	The series of molecular signals initiated by binding of a Wnt protein to a receptor on the surface of the target cell where activated receptors leads to an increase in intracellular calcium and activation of protein kinase C (PKC) [goid 7223] [evidence IE	Mediates the transfer of a signal from the outside to the inside of a cell by means other than the introduction of the signal molecule itself into the cell [goid 4871] [evidence IEA]
ILMN_1766657	STOM	6.89755	7.00214	7.3492	7.10202	5.89888	5.71553	5.82357	5.8411	7.74279	7.68902	7.61781	7.4856	5.97689	5.89081	5.82181	5.97922	0.00481495	1.12905e-11	0.0171668	0.0407758	1.82005e-09	0.153512	0.999741	0.981044	39	0.355448	8.73992	0.348306	-2.87104	1	1	36	2	NM_004099.4	All of the contents of a cell excluding the plasma membrane and nucleus, but including other subcellular structures [goid 5737] [pmid 18029348] [evidence IDA]; Any of the various filamentous elements that form the internal framework of cells, and typicall	The process of creating protein oligomers, compounds composed of a small number, usually between three and ten, of identical component monomers. Oligomers may be formed by the polymerization of a number of monomers or the depolymerization of a large prote	Interacting selectively with any protein or protein complex (a complex of two or more proteins that may include other nonprotein molecules) [goid 5515] [pmid 17353931] [evidence IPI]
ILMN_1784630	KBTBD11	7.27962	7.36604	7.44635	7.3772	5.90848	5.94207	6.20271	6.22623	7.7819	7.75041	7.75897	7.5271	6.1177	6.10882	6.33328	6.10189	0.035166	7.14458e-10	0.0628287	0.185167	3.65044e-08	0.369869	0.999763	0.978899	12	0.374153	7.43766	0.372517	-2.68444	1	1	37	2	NM_014867.1			Interacting selectively with any protein or protein complex (a complex of two or more proteins that may include other nonprotein molecules) [goid 5515] [evidence IEA]
ILMN_1813746	CORO2A	7.62271	7.66977	7.63355	7.64366	6.30819	6.35802	6.45215	6.26311	8.06539	8.10634	8.18492	8.0804	5.99495	6.22033	6.08056	5.92765	0.0579126	1.23079e-12	8.21092e-06	0.264096	4.84187e-10	0.000462926	0.999904	0.993514	22	0.313118	9.31499	0.311128	-3.21411	1	1	38	2	NM_003389.2		The chemical reactions and pathways resulting in the formation of glutamine, 2-amino-4-carbamoylbutanoic acid [goid 6542] [evidence IEA]; The chemical reactions and pathways involving various organic and inorganic nitrogenous compounds; includes nitrogen	Interacting selectively with monomeric or multimeric forms of actin, including actin filaments [goid 3779] [evidence IEA]; Catalysis of the reaction: ATP + L-glutamate + NH3 = ADP + phosphate + L-glutamine [goid 4356] [evidence IEA]; Interacting selective
ILMN_1671603	THRAP6	8.84639	8.77078	8.58736	8.68623	7.62972	7.61007	7.58594	7.65926	9.14132	9.05473	8.97346	8.96375	7.14529	7.52144	7.44968	7.13092	0.994858	8.82099e-10	0.000118236	0.999473	4.18442e-08	0.00363375	0.999829	0.978436	5	0.375931	7.37836	0.376565	-2.65559	1	1	39	2	NM_080651.1	A protein complex that enables the RNA polymerase II-general RNA polymerase II transcription factor complex to react to transcriptional activator proteins; also enhances the level of basal transcription [goid 119] [pmid 10198638] [evidence IDA]; A membran	The synthesis of either RNA on a template of DNA or DNA on a template of RNA [goid 6350] [evidence IEA]; Any process that modulates the frequency, rate or extent of DNA-dependent transcription [goid 6355] [evidence IEA]; Any process involved in starting t	The function that links a sequence-specific transcription factor to the core RNA polymerase II complex but does not bind DNA itself [goid 3712] [pmid 12218053] [evidence IDA]; Combining with an extracellular or intracellular messenger to initiate a change
ILMN_1726114	SLC45A3	11.0194	10.8491	10.8922	10.9257	9.54948	9.54213	9.46396	9.48228	11.1577	11.2912	11.1705	11.2448	9.39242	9.42909	9.32139	9.55638	0.0175867	6.15841e-13	0.00138227	0.109554	2.96147e-10	0.0241626	0.999963	0.994083	7	0.329491	9.52849	0.32799	-3.04887	1	1	40	2	NM_033102.2	Double layer of lipid molecules that encloses all cells, and, in eukaryotes, many organelles; may be a single or double lipid bilayer; also includes associated proteins [goid 16020] [evidence IEA]; Penetrating at least one phospholipid bilayer of a membra	The directed movement of substances (such as macromolecules, small molecules, ions) into, out of, within or between cells, or within a multicellular organism [goid 6810] [evidence IEA]
ILMN_1680738	C5orf13	8.75863	8.64185	8.58371	8.56883	7.70031	7.67837	7.55139	7.63889	8.84963	8.83802	8.89197	8.80001	7.39969	7.53094	7.52562	7.49523	0.596797	5.82756e-12	4.59741e-05	0.902482	1.18116e-09	0.00178404	0.999953	0.991146	80	0.442415	8.92769	0.441892	-2.263	1	1	41	2	NM_004772.1		Any process that modulates the frequency, rate or extent of activity of any TGF-beta receptor signaling pathway [goid 17015] [evidence IEA]	Interacting selectively with any protein or protein complex (a complex of two or more proteins that may include other nonprotein molecules) [goid 5515] [evidence IEA]
ILMN_1762095	TMTC4	7.96984	7.97282	8.03166	7.98317	6.74398	6.90871	6.78954	6.93294	8.28026	8.18103	8.14697	8.14967	6.62592	6.83419	6.58654	6.78034	0.615514	2.3895e-11	0.000670283	0.911132	3.0992e-09	0.013884	0.999908	0.988478	4	0.40216	8.50875	0.402274	-2.48587	1	1	42	2	NM_001079669.1	Double layer of lipid molecules that encloses all cells, and, in eukaryotes, many organelles; may be a single or double lipid bilayer; also includes associated proteins [goid 16020] [evidence IEA]; Penetrating at least one phospholipid bilayer of a membra		The selective, often stoichiometric, interaction of a molecule with one or more specific sites on another molecule [goid 5488] [evidence IEA]
ILMN_1772876	ZNF395	7.85817	7.56907	7.54352	7.59475	6.72159	6.83157	6.77739	6.81764	7.96241	7.9521	7.92507	8.0029	6.79756	6.61686	6.56814	6.76535	0.152491	1.26105e-09	0.000401428	0.491309	5.5198e-08	0.00934949	0.999869	0.977013	27	0.478309	7.25808	0.475416	-2.10342	1	1	43	2	NM_018660.2	The living contents of a cell; the matter contained within (but not including) the plasma membrane, usually taken to exclude large vacuoles and masses of secretory or ingested material. In eukaryotes it includes the nucleus and cytoplasm [goid 5622] [evid	The synthesis of either RNA on a template of DNA or DNA on a template of RNA [goid 6350] [evidence IEA]; Any process that modulates the frequency, rate or extent of DNA-dependent transcription [goid 6355] [pmid 14625278] [evidence IC ]	Interacting selectively with DNA (deoxyribonucleic acid) [goid 3677] [pmid 14625278] [evidence IDA]; Interacting selectively with zinc (Zn) ions [goid 8270] [evidence IEA]; Interacting selectively with any metal ion [goid 46872] [evidence IEA]
ILMN_2049766	NFE2L3	7.3651	7.37132	7.45762	7.27528	6.63325	6.54551	6.45406	6.19694	7.75726	7.73834	7.77157	7.67079	6.02643	6.05365	6.00704	6.43757	0.79339	1.7485e-08	0.00295924	0.962452	4.45295e-07	0.0428932	0.99967	0.963792	35	0.418528	6.35135	0.42048	-2.37824	1	1	44	2	NM_004289.5	A membrane-bounded organelle of eukaryotic cells in which chromosomes are housed and replicated. In most cells, the nucleus contains all of the cell's chromosomes except the organellar chromosomes, and is the site of RNA synthesis and processing. In some	Any process that modulates the frequency, rate or extent of DNA-dependent transcription [goid 6355] [evidence IEA]; The synthesis of RNA from a DNA template by RNA polymerase II (Pol II), originating at a Pol II-specific promoter. Includes transcription o	The function of binding to a specific DNA sequence in order to modulate transcription. The transcription factor may or may not also interact selectively with a protein or macromolecular complex [goid 3700] [pmid 10037736] [evidence TAS]; The function of a
ILMN_1810628	KIAA0367	9.66207	9.69265	9.95295	9.82951	8.35484	8.65367	8.66082	8.60904	9.90269	10.1199	10.0908	10.0835	7.99794	8.32836	8.36937	8.46971	0.933905	4.0739e-09	0.0175212	0.990543	1.3896e-07	0.155522	0.9998	0.971114	12	0.356931	6.85711	0.358111	-2.79243	1	1	45	2	NM_015225.1			Catalysis of an oxidation-reduction (redox) reaction, a reversible chemical reaction in which the oxidation state of an atom or atoms within a molecule is altered. One substrate acts as a hydrogen or electron donor and becomes oxidized, while the other ac
ILMN_1692698	FLJ12505	7.67628	7.87142	7.85772	7.77082	6.77179	6.97888	6.81161	6.89402	7.7906	8.00147	7.80572	7.87464	6.22962	6.61324	6.41727	6.75423	0.193178	2.93612e-08	0.00513448	0.563994	6.80609e-07	0.0639204	0.999723	0.959297	3	0.451485	6.1671	0.45641	-2.19101	1	1	46	2	NM_024749.2
ILMN_2200917	SLC4A7	8.12624	8.13693	8.25495	8.2847	7.21907	7.21415	7.36547	7.37944	8.21861	8.2772	8.45812	8.09639	7.0343	7.04392	7.0128	7.05947	0.201121	1.32342e-09	0.00349853	0.575727	5.70418e-08	0.0486956	0.999881	0.976399	40	0.477785	7.24381	0.478682	-2.08907	1	1	47	2	NM_003615.2	The membrane surrounding a cell that separates the cell from its external environment. It consists of a phospholipid bilayer and associated proteins [goid 5886] [evidence IEA]; Penetrating at least one phospholipid bilayer of a membrane. May also refer to	The directed movement of sodium ions (Na+) into, out of, within or between cells [goid 6814] [evidence IEA]; The directed movement of anions, atoms or small molecules with a net negative charge, into, out of, within or between cells [goid 6820] [evidence	Enables the directed movement of substances (such as macromolecules, small molecules, ions) into, out of, within or between cells [goid 5215] [evidence IEA]; [goid 5452] [evidence IEA]; Interacting selectively with any protein or protein complex (a compl
ILMN_2396672	ABLIM1	6.17447	6.06324	5.96644	5.99225	4.34077	4.89231	4.72975	4.13548	6.11183	6.04122	6.1767	5.96595	4.84173	4.56475	4.88174	4.62529	0.30046	1.28034e-07	0.704408	0.70978	2.31908e-06	1	0.998954	0.944715	91	0.369838	5.63468	0.374806	-2.66805	1	1	48	2	NM_001003407.1	All of the contents of a cell excluding the plasma membrane and nucleus, but including other subcellular structures [goid 5737] [evidence IEA]; The part of the cytoskeleton (the internal framework of a cell) composed of actin and associated proteins. Incl	A process that is carried out at the cellular level which results in the formation, arrangement of constituent parts, or disassembly of cytoskeletal structures [goid 7010] [evidence IEA]; A process that is carried out at the cellular level which results i	Interacting selectively with monomeric or multimeric forms of actin, including actin filaments [goid 3779] [evidence IEA]; Interacting selectively with zinc (Zn) ions [goid 8270] [evidence IEA]; Interacting selectively with any metal ion [goid 46872] [evi
ILMN_2324421	TXNRD1	7.72728	7.47742	7.33959	7.19512	5.88087	6.24321	6.10189	6.01597	7.7944	7.2455	7.39111	7.67235	6.08985	5.92024	6.18465	5.8904	0.862948	1.05734e-07	0.683005	0.9775	1.98707e-06	1	0.999362	0.94621	39	0.368704	5.70179	0.366152	-2.73111	1	1	49	2	NM_182743.1	A membrane-bounded organelle of eukaryotic cells in which chromosomes are housed and replicated. In most cells, the nucleus contains all of the cell's chromosomes except the organellar chromosomes, and is the site of RNA synthesis and processing. In some	The directed movement of substances (such as macromolecules, small molecules, ions) into, out of, within or between cells, or within a multicellular organism [goid 6810] [evidence IEA]; The cascade of processes by which a signal interacts with a receptor,	Catalysis of the reaction: thioredoxin + NADP+ = thioredoxin disulfide + NADPH + H+ [goid 4791] [evidence IEA]; Catalysis of the reaction: thioredoxin + NADP+ = thioredoxin disulfide + NADPH + H+ [goid 4791] [pmid 16750198] [evidence EXP]; Catalysis of th
ILMN_1696339	ZIC2	8.79493	8.68564	8.54465	8.6447	7.37564	7.66474	7.52314	7.53223	8.89806	8.64536	8.79247	8.68623	7.69717	7.54134	7.61597	7.38884	0.32856	3.60732e-09	0.916749	0.738041	1.26025e-07	1	0.999845	0.970924	84	0.444692	6.89954	0.444809	-2.24816	1	1	50	2	NM_007129.2	The living contents of a cell; the matter contained within (but not including) the plasma membrane, usually taken to exclude large vacuoles and masses of secretory or ingested material. In eukaryotes it includes the nucleus and cytoplasm [goid 5622] [evid	The directed movement of potassium ions (K+) into, out of, within or between cells [goid 6813] [evidence IEA]; The biological process whose specific outcome is the progression of a multicellular organism over time from an initial condition (e.g. a zygote	Interacting selectively with any nucleic acid [goid 3676] [evidence IEA]; Interacting selectively with zinc (Zn) ions [goid 8270] [evidence IEA]; Interacting selectively with DNA (deoxyribonucleic acid) [goid 3677] [evidence IEA]; Catalysis of the transme
ILMN_1714809	RPIA	8.35646	8.35573	8.46971	8.31487	7.38024	7.52943	7.39494	7.39217	8.43257	8.31013	8.59231	8.36354	7.43912	7.24601	7.39861	7.07368	0.626129	9.26213e-09	0.134467	0.914192	2.67959e-07	0.60157	0.999844	0.96569	36	0.485438	6.57193	0.486387	-2.05598	1	1	51	2	NM_144563.2	The living contents of a cell; the matter contained within (but not including) the plasma membrane, usually taken to exclude large vacuoles and masses of secretory or ingested material. In eukaryotes it includes the nucleus and cytoplasm [goid 5622] [evid	The branch of the pentose-phosphate shunt which does not involve oxidation reactions. It comprises a series of sugar phosphate interconversions, starting with ribulose 5-P and producing fructose 6-P and glyceraldehyde 3-P [goid 9052] [evidence IEA]; The b	Catalysis of the reaction: D-ribose 5-phosphate = D-ribulose 5-phosphate [goid 4751] [evidence IEA]; Catalysis of the reaction: D-ribose 5-phosphate = D-ribulose 5-phosphate [goid 4751] [pmid 7758956] [evidence NAS]; Catalysis of the reaction: D-ribose 5-
ILMN_1797753	ARHGAP28	5.51427	5.86431	5.50919	5.56378	4.49886	4.73273	4.31391	4.52288	6.42396	6.41284	6.39363	6.70586	4.28532	4.72385	4.62984	4.2478	0.01185	5.8661e-10	0.00224779	0.0809979	3.18993e-08	0.0349348	0.999093	0.964319	7	0.340546	7.49622	0.326703	-3.06089	1	1	52	2	NM_030672.2	The living contents of a cell; the matter contained within (but not including) the plasma membrane, usually taken to exclude large vacuoles and masses of secretory or ingested material. In eukaryotes it includes the nucleus and cytoplasm [goid 5622] [evid	The cascade of processes by which a signal interacts with a receptor, causing a change in the level or activity of a second messenger or other downstream target, and ultimately effecting a change in the functioning of the cell [goid 7165] [evidence IEA];	Increases the activity of a GTPase, an enzyme that catalyzes the hydrolysis of GTP [goid 5096] [evidence IEA]
ILMN_1731178	ARHGAP28	6.22483	6.2244	6.17762	6.22535	5.48988	5.06541	5.00513	5.05706	7.09354	6.90764	7.00896	7.12421	5.07636	4.92876	5.20695	5.11128	0.000269909	1.20871e-09	0.00022687	0.0044189	5.35082e-08	0.0060317	0.999605	0.979137	7	0.352156	7.27158	0.340177	-2.93964	1	1	53	2	NM_030672.2	The living contents of a cell; the matter contained within (but not including) the plasma membrane, usually taken to exclude large vacuoles and masses of secretory or ingested material. In eukaryotes it includes the nucleus and cytoplasm [goid 5622] [evid	The cascade of processes by which a signal interacts with a receptor, causing a change in the level or activity of a second messenger or other downstream target, and ultimately effecting a change in the functioning of the cell [goid 7165] [evidence IEA];	Increases the activity of a GTPase, an enzyme that catalyzes the hydrolysis of GTP [goid 5096] [evidence IEA]
ILMN_2374865	ATF3	7.0106	7.05796	6.67068	6.9447	5.85644	5.85893	6.01365	6.07798	7.73344	7.72598	7.6048	7.70835	5.5654	5.43697	5.73938	5.86991	0.0472572	5.11741e-11	7.35966e-05	0.229641	5.27329e-09	0.0025315	0.999646	0.976856	107	0.352396	8.27792	0.342599	-2.91887	1	1	54	2	NM_001040619.1	A membrane-bounded organelle of eukaryotic cells in which chromosomes are housed and replicated. In most cells, the nucleus contains all of the cell's chromosomes except the organellar chromosomes, and is the site of RNA synthesis and processing. In some	The formation of glucose from noncarbohydrate precursors, such as pyruvate, amino acids and glycerol [goid 6094] [evidence IEA]; Any process that modulates the frequency, rate or extent of DNA-dependent transcription [goid 6355] [evidence IEA]; Any proces	The function of binding to a specific DNA sequence in order to modulate transcription. The transcription factor may or may not also interact selectively with a protein or macromolecular complex [goid 3700] [evidence IEA]; Any transcription regulator activ
ILMN_1730351	FLJ35767	6.90317	7.03701	7.0946	6.97283	5.99184	6.23426	6.0017	6.04778	7.86548	7.77905	7.69789	7.67174	5.4962	5.86577	5.68914	5.78027	0.0411492	4.85145e-12	6.04867e-06	0.207694	1.03766e-09	0.000360934	0.99978	0.984937	13	0.356173	8.98395	0.347795	-2.87526	1	1	55	2	NM_207459.1
ILMN_1656129	SLC39A10	7.0209	7.08571	7.26719	7.22271	6.39258	6.52707	6.5952	6.66147	7.96728	7.82561	7.72685	7.72891	6.30957	6.23	6.45956	6.40654	0.00194932	8.0651e-09	5.70577e-05	0.0203521	2.4235e-07	0.00209528	0.999809	0.972229	16	0.488728	6.61556	0.477054	-2.0962	1	1	56	2	NM_020342.1	The living contents of a cell; the matter contained within (but not including) the plasma membrane, usually taken to exclude large vacuoles and masses of secretory or ingested material. In eukaryotes it includes the nucleus and cytoplasm [goid 5622] [evid	The directed movement of charged atoms or small charged molecules into, out of, within or between cells [goid 6811] [evidence IEA]; The directed movement of zinc (Zn) ions into, out of, within or between cells [goid 6829] [evidence IEA]; The directed move	Interacting selectively with zinc (Zn) ions [goid 8270] [evidence IEA]; Catalysis of the transfer of metal ions from one side of a membrane to the other [goid 46873] [evidence IEA]
ILMN_1705953	LONRF1	7.19749	6.96935	7.22528	7.09354	6.46196	6.6217	6.31698	6.51576	7.64439	7.67497	7.76238	7.72409	6.30119	5.96767	6.30198	6.43802	0.103219	5.15948e-08	2.2601e-05	0.388199	1.08522e-06	0.00103412	0.999716	0.959522	11	0.484384	5.96448	0.477906	-2.09246	1	1	57	2	NM_152271.3		The hydrolysis of a peptide bond or bonds within a protein using energy from the hydrolysis of ATP [goid 6510] [evidence IEA]	Catalysis of the reaction: ATP + H2O = ADP + phosphate to drive the hydrolysis of peptide bonds [goid 4176] [evidence IEA]; Interacting selectively with any protein or protein complex (a complex of two or more proteins that may include other nonprotein mo
ILMN_1651347	SERTAD2	7.78612	8.11228	7.95521	7.87464	7.03767	7.11636	7.0166	7.02985	8.33764	8.31285	8.20678	8.33961	6.78073	6.68728	7.13477	6.57436	0.612933	6.89612e-10	0.00589073	0.909847	3.59845e-08	0.0703329	0.999724	0.960395	41	0.437259	7.44388	0.436877	-2.28898	1	1	58	2	NM_014755.1	A membrane-bounded organelle of eukaryotic cells in which chromosomes are housed and replicated. In most cells, the nucleus contains all of the cell's chromosomes except the organellar chromosomes, and is the site of RNA synthesis and processing. In some	Any process that stops, prevents or reduces the frequency, rate or extent of cell growth [goid 30308] [pmid 16098148] [evidence IDA]; Any process that activates or increases the frequency, rate or extent of DNA-dependent transcription [goid 45893] [eviden	The function of a transcription cofactor that activates transcription from a RNA polymerase II promoter; does not bind DNA itself [goid 3713] [evidence IEA]; Interacting selectively with any protein or protein complex (a complex of two or more proteins th
ILMN_1679262	DPYSL3	5.61379	5.86101	5.90338	5.85613	5.11423	4.9663	5.13353	5.04756	6.38874	6.35918	6.3371	6.2547	5.06174	4.58194	5.02101	4.72907	0.16631	4.40443e-08	7.57962e-05	0.517215	9.50033e-07	0.00259623	0.999513	0.959111	69	0.461745	6.02226	0.456993	-2.18822	1	1	59	2	NM_001387.2	All of the contents of a cell excluding the plasma membrane and nucleus, but including other subcellular structures [goid 5737] [evidence IEA]; A prolongation or process extending from a cell, e.g. a flagellum or axon [goid 42995] [evidence IEA]	The process whose specific outcome is the progression of nervous tissue over time, from its formation to its mature state [goid 7399] [evidence IEA]; The chemical reactions and pathways involving nucleobases, nucleosides, nucleotides and nucleic acids [go	Catalysis of the hydrolysis of any carbon-nitrogen bond, C-N, with the exception of peptide bonds [goid 16810] [evidence IEA]; Catalysis of the reaction: 5,6-dihydrouracil + H2O = 3-ureidopropionate [goid 4157] [pmid 8973361] [evidence TAS]; Catalysis of
ILMN_1704154	TNFRSF19	11.0991	11.1928	11.318	11.2094	10.4613	10.5585	10.4304	10.4966	11.5611	11.7275	11.4526	11.6515	10.4317	10.1437	10.3379	10.341	0.163383	3.45407e-09	3.78023e-05	0.511811	1.22592e-07	0.00155293	0.999937	0.973435	49	0.499521	6.91154	0.495537	-2.01801	1	1	60	2	NM_148957.2	A semiautonomous, self replicating organelle that occurs in varying numbers, shapes, and sizes in the cytoplasm of virtually all eukaryotic cells. It is notably the site of tissue respiration [goid 5739] [pmid 18029348] [evidence IDA]; Double layer of lip	A form of programmed cell death induced by external or internal signals that trigger the activity of proteolytic caspases, whose actions dismantle the cell and result in cell death. Apoptosis begins internally with condensation and subsequent fragmentatio	Combining with an extracellular or intracellular messenger to initiate a change in cell activity [goid 4872] [evidence IEA]; Combining with tumor necrosis factor, a proinflammatory cytokine produced by monocytes and macrophages, to initiate a change in ce
ILMN_1736412	AMHR2	6.33866	6.653	6.35596	6.71763	5.59986	5.74634	5.72814	5.62971	7.34852	7.09665	7.10017	7.03822	5.64043	5.4989	5.66966	5.96015	0.018623	1.0902e-07	0.00102699	0.114554	2.04378e-06	0.0194494	0.999523	0.952553	20	0.451579	5.68957	0.440627	-2.26949	1	1	61	2	NM_020547.1	Double layer of lipid molecules that encloses all cells, and, in eukaryotes, many organelles; may be a single or double lipid bilayer; also includes associated proteins [goid 16020] [evidence IEA]; Penetrating at least one phospholipid bilayer of a membra	The process of introducing a phosphate group on to a protein [goid 6468] [evidence IEA]; The process by which the Mullerian ducts, primordia of the oviducts, uterus and upper vagina, undergo regression in male embryos [goid 1880] [pmid 14750901] [evidence	Catalysis of the phosphorylation of an amino acid residue in a protein, usually according to the reaction: a protein + ATP = a phosphoprotein + ADP [goid 4672] [evidence IEA]; Combining with an extracellular or intracellular messenger to initiate a change
ILMN_1790562	EYA3	6.20957	5.99143	5.97424	6.33113	5.40908	5.71664	5.60418	5.36535	6.81112	6.6296	6.92643	6.79907	5.24292	5.29612	5.22425	5.13911	0.100237	4.72697e-08	5.38902e-06	0.380897	1.00808e-06	0.000332075	0.999594	0.961681	40	0.471599	5.99651	0.461491	-2.16689	1	1	62	2	NM_001990.2	A membrane-bounded organelle of eukaryotic cells in which chromosomes are housed and replicated. In most cells, the nucleus contains all of the cell's chromosomes except the organellar chromosomes, and is the site of RNA synthesis and processing. In some	The synthesis of either RNA on a template of DNA or DNA on a template of RNA [goid 6350] [evidence IEA]; Any process that modulates the frequency, rate or extent of DNA-dependent transcription [goid 6355] [evidence IEA]; The process of removing one or mor	Interacting selectively with magnesium (Mg) ions [goid 287] [evidence IEA]; Catalysis of the reaction: protein tyrosine phosphate + H2O = protein tyrosine + phosphate [goid 4725] [evidence IEA]; Interacting selectively with any protein or protein complex
ILMN_2327974	CORO2A	5.37735	5.40762	5.55466	5.51427	4.31365	4.7865	4.66304	4.0934	5.63939	5.93136	6.23347	5.84941	4.71593	3.23846	4.20648	4.6216	0.761871	0.000153518	0.0896278	0.956173	0.000998856	0.468183	0.99544	0.808772	22	0.389972	3.0005	0.401164	-2.49274	1	1	63	2	NM_052820.2		The chemical reactions and pathways resulting in the formation of glutamine, 2-amino-4-carbamoylbutanoic acid [goid 6542] [evidence IEA]; The chemical reactions and pathways involving various organic and inorganic nitrogenous compounds; includes nitrogen	Interacting selectively with monomeric or multimeric forms of actin, including actin filaments [goid 3779] [evidence IEA]; Catalysis of the reaction: ATP + L-glutamate + NH3 = ADP + phosphate + L-glutamine [goid 4356] [evidence IEA]; Interacting selective
ILMN_1656186	SLC41A1	7.66606	7.52801	7.83421	7.72146	6.8727	6.77686	6.73333	6.88388	7.89862	7.80152	8.13783	7.84228	7.05796	6.40371	6.63183	6.81802	0.587422	8.54053e-07	0.0844042	0.899622	1.1322e-05	0.450024	0.999574	0.923241	28	0.489213	4.94608	0.489641	-2.04231	1	1	64	2	NM_173854.4	The membrane surrounding a cell that separates the cell from its external environment. It consists of a phospholipid bilayer and associated proteins [goid 5886] [evidence IEA]; Penetrating at least one phospholipid bilayer of a membrane. May also refer to	The directed movement of cations, atoms or small molecules with a net positive charge, into, out of, within or between cells [goid 6812] [evidence IEA]	Interacting selectively with magnesium (Mg) ions [goid 287] [evidence IEA]; Catalysis of the transfer of cation from one side of the membrane to the other [goid 8324] [evidence IEA]
ILMN_2098446	PMAIP1	5.82483	5.63426	5.46433	5.61928	4.78846	4.40786	5.20123	4.8473	6.41423	6.53044	5.82322	6.15054	3.75054	3.99276	3.39472	4.60357	0.594512	4.29545e-07	0.00668863	0.902163	6.31571e-06	0.0773037	0.996682	0.891634	85	0.339307	5.19958	0.353729	-2.82702	1	1	65	2	NM_021127.1	A semiautonomous, self replicating organelle that occurs in varying numbers, shapes, and sizes in the cytoplasm of virtually all eukaryotic cells. It is notably the site of tissue respiration [goid 5739] [pmid 15705586] [evidence IDA]	The process by which cytochrome c is enabled to move from the mitochondrial intermembrane space into the cytosol, which is an early step in apoptosis and leads to caspase activation [goid 1836] [pmid 15705586] [evidence IDA]; A process that directly activ	Interacting selectively with any protein or protein complex (a complex of two or more proteins that may include other nonprotein molecules) [goid 5515] [pmid 15694340] [evidence IPI]; Interacting selectively with any protein or protein complex (a complex
ILMN_2118832	RBM24	6.61861	6.44231	6.43417	6.18465	5.56582	5.39156	5.96015	5.87909	6.68058	6.95973	6.82529	6.47724	5.18981	5.42893	5.59359	5.63685	0.809154	1.0028e-05	0.0172724	0.965495	9.40845e-05	0.154151	0.999061	0.884581	36	0.501007	4.02648	0.501406	-1.99439	1	1	66	2	NM_153020.1	A membrane-bounded organelle of eukaryotic cells in which chromosomes are housed and replicated. In most cells, the nucleus contains all of the cell's chromosomes except the organellar chromosomes, and is the site of RNA synthesis and processing. In some	An inflammatory response driven by antigen recognition by antibodies bound to Fc receptors on mast cells or basophils, occurring within minutes after exposure of a sensitized individual to the antigen, and leading to the release of a variety of inflammato	Interacting selectively with a nucleotide, any compound consisting of a nucleoside that is esterified with (ortho)phosphate or an oligophosphate at any hydroxyl group on the ribose or deoxyribose moiety [goid 166] [evidence IEA]; Interacting selectively w
ILMN_2083469	IRS2	5.00987	5.43632	5.44402	5.66966	3.52398	4.71782	4.2785	4.29852	5.48451	5.65059	5.39046	5.55263	4.72884	4.36218	4.5959	4.31994	0.364347	3.77299e-06	0.872644	0.769052	3.99536e-05	1	0.997141	0.819165	49	0.466017	4.39844	0.475187	-2.10444	1	1	67	2	NM_003749.2	The membrane surrounding a cell that separates the cell from its external environment. It consists of a phospholipid bilayer and associated proteins [goid 5886] [pmid 12167717] [evidence EXP]	The chemical reactions and pathways involving glucose, the aldohexose gluco-hexose. D-glucose is dextrorotatory and is sometimes known as dextrose; it is an important source of energy for living organisms and is found free as well as combined in homo- and	Mediates the transfer of a signal from the outside to the inside of a cell by means other than the introduction of the signal molecule itself into the cell [goid 4871] [pmid 9495343] [evidence TAS]; Mediates the transfer of a signal from the outside to th
ILMN_2094856	RANBP3L	4.83256	4.68968	4.98331	4.96549	3.43536	3.89001	4.57003	3.76283	5.4017	5.06154	5.09095	5.20017	4.0805	3.81791	3.94242	4.46972	0.145484	0.000134025	0.879068	0.478542	0.00088645	1	0.996833	0.811563	1	0.489005	3.05235	0.498781	-2.00489	1	1	68	2	NM_145000.2		The directed movement of substances within a cell [goid 46907] [evidence IEA]
ILMN_1738572	USP48	5.82928	5.13097	5.76941	5.6637	4.71044	4.75669	4.65023	4.80196	5.95977	5.88802	5.59314	5.245	4.33934	3.94664	5.01555	4.34506	0.478405	0.000202732	0.523568	0.850798	0.00127746	1	0.997098	0.794535	31	0.478247	2.89365	0.480622	-2.08064	1	1	69	2	NM_001032730.1	A membrane-bounded organelle of eukaryotic cells in which chromosomes are housed and replicated. In most cells, the nucleus contains all of the cell's chromosomes except the organellar chromosomes, and is the site of RNA synthesis and processing. In some	The covalent alteration of one or more amino acids occurring in proteins, peptides and nascent polypeptides (co-translational, post-translational modifications). Includes the modification of charged tRNAs that are destined to occur in a protein (pre-trans	Catalysis of the reaction: ubiquitin C-terminal thiolester + H2O = ubiquitin + a thiol. Hydrolysis of esters, including those formed between thiols such as dithiothreitol or glutathione and the C-terminal glycine residue of the polypeptide ubiquitin, and
ILMN_1792682	MCTP2	4.90258	5.06029	5.05239	4.44785	3.84455	3.34852	4.24985	3.75277	4.28239	4.89876	4.78925	5.10646	3.94899	3.34517	4.01574	3.82701	0.752503	0.000357791	0.972164	0.953711	0.00210144	1	0.995688	0.764557	12	0.491097	2.67748	0.492134	-2.03196	1	1	70	2	NM_018349.2	That fraction of cells, prepared by disruptive biochemical methods, that includes the plasma and other membranes [goid 5624] [pmid 15528213] [evidence IDA]; Double layer of lipid molecules that encloses all cells, and, in eukaryotes, many organelles; may	A series of molecular signals in which a cell uses calcium ions to convert an extracellular signal into a response [goid 19722] [pmid 15528213] [evidence NAS]	Interacting selectively with calcium ions (Ca2+) [goid 5509] [pmid 15528213] [evidence IDA]; Interacting selectively with phospholipids, a class of lipids containing phosphoric acid as a mono- or diester, in the presence of calcium [goid 5544] [pmid 15528
ILMN_1703572	PCDH20	6.05496	6.03745	5.86712	5.87744	4.19253	3.89707	4.41334	3.9201	5.67594	5.115	5.65498	5.36569	3.82345	4.43615	4.81114	4.78697	0.742782	2.18523e-07	0.0528699	0.952055	3.6138e-06	0.330943	0.997412	0.893105	15	0.373458	5.44204	0.377561	-2.64858	1	1	71	2	NM_022843.2	Double layer of lipid molecules that encloses all cells, and, in eukaryotes, many organelles; may be a single or double lipid bilayer; also includes associated proteins [goid 16020] [evidence IEA]; Penetrating at least one phospholipid bilayer of a membra	The attachment of a cell, either to another cell or to an underlying substrate such as the extracellular matrix, via cell adhesion molecules [goid 7155] [evidence IEA]; The attachment of an adhesion molecule in one cell to an identical molecule in an adja	Interacting selectively with calcium ions (Ca2+) [goid 5509] [evidence IEA]; Interacting selectively with any protein or protein complex (a complex of two or more proteins that may include other nonprotein molecules) [goid 5515] [evidence IEA]
ILMN_2357086	NETO1	6.93969	6.65949	6.43194	6.49281	5.50552	5.29207	5.32924	5.1781	6.41383	5.87465	6.15938	6.33205	5.28494	5.2774	5.43811	5.48756	0.183092	1.20825e-06	0.0160844	0.546336	1.51882e-05	0.146371	0.999257	0.922107	20	0.47835	4.81849	0.469691	-2.12906	1	1	72	2	NM_153181.2	The space external to the outermost structure of a cell. For cells without external protective or external encapsulating structures this refers to space outside of the plasma membrane. This term covers the host cell environment outside an intracellular pa		Combining with an extracellular or intracellular messenger to initiate a change in cell activity [goid 4872] [evidence IEA]
ILMN_1694979	NYD-SP14	5.54081	5.7798	5.58434	5.87704	4.42773	4.41767	4.77865	3.56822	5.79676	5.22332	5.35824	5.12669	4.51473	3.81889	4.13381	4.22059	0.393009	2.05992e-06	0.863496	0.792113	2.39202e-05	1	0.996464	0.835418	4	0.405891	4.62123	0.411972	-2.42735	1	1	73	2	NM_031956.2			The selective, often stoichiometric, interaction of a molecule with one or more specific sites on another molecule [goid 5488] [evidence IEA]; The selective, often stoichiometric, interaction of a molecule with one or more specific sites on another molecu
ILMN_1773042	SGEF	6.27118	6.17294	5.89236	6.10211	5.18391	5.0989	5.46383	4.67686	6.1767	6.05496	5.68549	5.71794	4.72673	5.05316	4.50382	4.94075	0.0818765	2.43286e-05	0.93141	0.334503	0.000201574	1	0.998454	0.86201	2	0.481893	3.69557	0.486957	-2.05357	1	1	74	2	NM_015595.2	The living contents of a cell; the matter contained within (but not including) the plasma membrane, usually taken to exclude large vacuoles and masses of secretory or ingested material. In eukaryotes it includes the nucleus and cytoplasm [goid 5622] [evid	Any process that modulates the frequency, rate or extent of Rho protein signal transduction [goid 35023] [evidence IEA]	Stimulates the exchange of guanyl nucleotides by a GTPase. Under normal cellular physiological conditions, the concentration of GTP is higher than that of GDP, favoring the replacement of GDP by GTP in association with the GTPase [goid 5085] [evidence IEA
ILMN_1653443	CDK2	6.87809	6.88537	6.47796	6.74963	5.97662	5.83427	5.92848	5.04941	6.78782	6.07457	6.57123	6.65786	5.0534	5.3593	5.84256	5.07313	0.26314	0.000213405	0.856512	0.663533	0.00133514	1	0.997695	0.796615	133	0.45988	2.87447	0.470334	-2.12615	1	1	75	2	NM_001798.2	Cyclin-dependent protein kinases (CDKs) are heterodimeric enzymes that contain a kinase catalytic subunit associated with a regulatory cyclin partner [goid 307] [pmid 8692841] [evidence IDA]; A membrane-bounded organelle of eukaryotic cells in which chrom	Progression from G2 phase to M phase of the mitotic cell cycle [goid 86] [pmid 1653904] [evidence TAS]; Any process that modulates the frequency, rate or extent of DNA replication [goid 6275] [pmid 9933170] [evidence TAS]; The process of introducing a pho	Interacting selectively with a nucleotide, any compound consisting of a nucleoside that is esterified with (ortho)phosphate or an oligophosphate at any hydroxyl group on the ribose or deoxyribose moiety [goid 166] [evidence IEA]; Catalysis of the reaction
ILMN_2148469	RASL11B	5.28919	5.63299	5.77512	5.96595	4.19225	3.50823	4.24293	4.02797	5.06245	5.09516	4.56247	4.73954	4.20149	3.90118	3.94105	3.40378	0.0628639	1.63329e-05	0.038891	0.280265	0.000143571	0.270365	0.996791	0.883719	24	0.39557	3.84293	0.383373	-2.60843	1	1	76	2	NM_023940.2	The living contents of a cell; the matter contained within (but not including) the plasma membrane, usually taken to exclude large vacuoles and masses of secretory or ingested material. In eukaryotes it includes the nucleus and cytoplasm [goid 5622] [evid	Any series of molecular signals in which a small monomeric GTPase relays one or more of the signals [goid 7264] [evidence IEA]	Interacting selectively with a nucleotide, any compound consisting of a nucleoside that is esterified with (ortho)phosphate or an oligophosphate at any hydroxyl group on the ribose or deoxyribose moiety [goid 166] [evidence IEA]; Interacting selectively w
ILMN_1710544	PCDH7	8.06394	8.17554	8.18367	8.28264	6.84865	6.74105	6.8468	6.46857	7.35208	7.20959	7.28018	7.16695	6.73938	6.61391	6.16524	7.00022	0.00627326	4.18574e-06	0.000736746	0.0497902	4.38136e-05	0.0149575	0.999395	0.922609	88	0.487561	4.35839	0.469342	-2.13064	1	1	77	2	NM_002589.2	The membrane surrounding a cell that separates the cell from its external environment. It consists of a phospholipid bilayer and associated proteins [goid 5886] [pmid 9615233] [evidence TAS]; Penetrating at least one phospholipid bilayer of a plasma membr	The attachment of a cell, either to another cell or to an underlying substrate such as the extracellular matrix, via cell adhesion molecules [goid 7155] [evidence IEA]; The attachment of an adhesion molecule in one cell to an identical molecule in an adja	Interacting selectively with calcium ions (Ca2+) [goid 5509] [evidence IEA]; Interacting selectively with any protein or protein complex (a complex of two or more proteins that may include other nonprotein molecules) [goid 5515] [evidence IEA]
ILMN_2169966	TM4SF18	5.04054	5.109	5.00987	5.05142	3.34913	4.33692	3.64916	4.04772	4.88174	4.14103	5.01437	4.84373	3.0617	3.50504	3.70875	3.60676	0.0622348	6.84832e-05	0.992206	0.278134	0.000492826	1	0.995733	0.836329	4	0.426816	3.30731	0.433443	-2.30711	1	1	78	2	NM_138786.1	Double layer of lipid molecules that encloses all cells, and, in eukaryotes, many organelles; may be a single or double lipid bilayer; also includes associated proteins [goid 16020] [evidence IEA]; Penetrating at least one phospholipid bilayer of a membra
ILMN_2062271	CDK5R1	5.48873	5.17646	5.26874	5.27959	3.47907	4.40749	3.52091	3.71418	4.77122	4.84709	4.75741	5.15599	3.33083	4.07822	4.46972	3.43073	0.501886	0.000118103	0.263344	0.860621	0.000792104	0.869063	0.995107	0.814904	143	0.409161	3.10122	0.421531	-2.37231	1	1	79	2	NM_003885.2	A membrane-bounded organelle of eukaryotic cells in which chromosomes are housed and replicated. In most cells, the nucleus contains all of the cell's chromosomes except the organellar chromosomes, and is the site of RNA synthesis and processing. In some	Any process that modulates the frequency, rate or extent of CDK activity [goid 79] [pmid 7592934] [evidence TAS]; The characteristic movement of immature neurons from germinal zones to specific positions where they will reside as they mature [goid 1764] [	Catalysis of the phosphorylation of an amino acid residue in a protein, usually according to the reaction: a protein + ATP = a phosphoprotein + ADP [goid 4672] [pmid 7592934] [evidence TAS]; Interacting selectively with calcium ions (Ca2+) [goid 5509] [ev
ILMN_2075526	PRUNE2	6.65332	6.48615	6.68306	6.57123	5.30114	5.30114	5.29146	5.29612	5.5117	6.19969	5.97278	6.31598	4.62858	5.20883	5.19783	5.00151	0.00334534	4.35967e-06	0.453937	0.0307167	4.54209e-05	1	0.998828	0.90783	14	0.451904	4.34274	0.442892	-2.25789	1	1	80	2	NM_138818.2			Interacting selectively with manganese (Mn) ions [goid 30145] [evidence IEA]; Interacting selectively with any metal ion [goid 46872] [evidence IEA]; Catalysis of an oxidation-reduction (redox) reaction, a reversible chemical reaction in which the oxidati
ILMN_1761941	C4orf18	5.25152	5.29985	5.52528	5.74359	4.73649	4.5483	4.24655	4.39645	5.11896	5.45661	4.92581	4.96159	3.39806	4.5559	4.03903	4.11435	0.109481	0.000197787	0.880409	0.402795	0.00125212	1	0.996907	0.810511	12	0.489367	2.90235	0.497635	-2.00951	1	1	81	2	NM_016613.5	The lipid bilayer surrounding any of the compartments of the Golgi apparatus [goid 139] [evidence IEA]; A compound membranous cytoplasmic organelle of eukaryotic cells, consisting of flattened, ribosome-free vesicles arranged in a more or less regular sta
ILMN_1737254	USP1	7.36108	7.06997	6.46857	6.66898	5.87345	5.34759	5.68966	6.00788	6.598	6.37576	6.76535	6.35481	5.55958	5.44053	5.78504	4.72366	0.190792	0.000220351	0.998034	0.559642	0.00137369	1	0.997583	0.799043	73	0.449256	2.86211	0.450732	-2.21861	1	1	82	2	NM_003368.4	A membrane-bounded organelle of eukaryotic cells in which chromosomes are housed and replicated. In most cells, the nucleus contains all of the cell's chromosomes except the organellar chromosomes, and is the site of RNA synthesis and processing. In some	The process of restoring DNA after damage. Genomes are subject to damage by chemical and physical agents in the environment (e.g. UV and ionizing radiations, chemical mutagens, fungal and bacterial toxins, etc.) and by free radicals or alkylating agents e	Catalysis of the hydrolysis of internal, alpha-peptide bonds in a polypeptide chain by a mechanism in which the sulfhydryl group of a cysteine residue at the active center acts as a nucleophile [goid 4197] [pmid 9827704] [evidence TAS]; Catalysis of the r
ILMN_1680643	KIAA1333	5.90455	6.13844	6.1734	6.15738	5.02101	5.76642	5.96732	4.99772	6.33251	6.3209	6.11643	6.1189	4.54502	4.37386	3.42728	4.97039	0.142746	2.04169e-05	0.0502771	0.472659	0.000173923	0.320688	0.995748	0.809066	13	0.413458	3.75964	0.466772	-2.14237	1	1	83	2	NM_017769.2	The living contents of a cell; the matter contained within (but not including) the plasma membrane, usually taken to exclude large vacuoles and masses of secretory or ingested material. In eukaryotes it includes the nucleus and cytoplasm [goid 5622] [evid	The covalent alteration of one or more amino acids occurring in proteins, peptides and nascent polypeptides (co-translational, post-translational modifications). Includes the modification of charged tRNAs that are destined to occur in a protein (pre-trans	Interacting selectively with any protein or protein complex (a complex of two or more proteins that may include other nonprotein molecules) [goid 5515] [pmid 14667819] [evidence IPI]; Interacting selectively with zinc (Zn) ions [goid 8270] [evidence IEA];
ILMN_1785914	CDC6	5.32647	5.93809	5.63875	6.04636	5.03369	4.86991	4.71096	4.60513	5.13353	4.66971	5.53399	4.84892	3.12864	3.80925	3.25505	3.7189	0.00116215	4.09581e-05	0.0571531	0.0136372	0.000315285	0.346748	0.996843	0.90053	109	0.420292	3.5013	0.447529	-2.23449	1	1	84	2	NM_001254.3	A membrane-bounded organelle of eukaryotic cells in which chromosomes are housed and replicated. In most cells, the nucleus contains all of the cell's chromosomes except the organellar chromosomes, and is the site of RNA synthesis and processing. In some	A signal transduction based surveillance mechanism that prevents the initiation of mitosis until DNA replication is complete, thereby ensuring that progeny inherit a full complement of the genome [goid 76] [pmid 9566895] [evidence TAS]; Any process that m	Interacting selectively with a nucleotide, any compound consisting of a nucleoside that is esterified with (ortho)phosphate or an oligophosphate at any hydroxyl group on the ribose or deoxyribose moiety [goid 166] [pmid 8990175] [evidence TAS]; Interactin
ILMN_2396947	PSMC3IP	7.21335	7.31361	6.81493	7.25607	6.26416	6.01273	6.08524	6.30157	6.74005	6.5669	6.55721	6.55079	4.54026	4.88612	4.64904	4.34905	7.11381e-06	6.49298e-10	0.000806785	0.00027475	3.46174e-08	0.0160734	0.999371	0.973679	6	0.355867	7.4607	0.401546	-2.49037	1	1	85	2	NM_016556.1	The part of a cell or its extracellular environment in which a gene product is located. A gene product may be located in one or more parts of a cell and its location may be as specific as a particular macromolecular complex, that is, a stable, persistent	Any process by which a new genotype is formed by reassortment of genes resulting in gene combinations different from those that were present in the parents. In eukaryotes genetic recombination can occur by chromosome assortment, intrachromosomal recombina	Elemental activities, such as catalysis or binding, describing the actions of a gene product at the molecular level. A given gene product may exhibit one or more molecular functions [goid 3674] [pmid 7490091] [evidence ND ]; Interacting selectively with D
ILMN_1658143	RFC3	9.52971	9.19823	8.84478	9.06102	8.21825	8.29303	8.32745	8.33197	8.98683	8.88804	8.75151	8.72227	6.79629	7.0589	7.09715	6.93391	4.7449e-05	4.22332e-08	3.09289e-05	0.00115905	9.19051e-07	0.00132379	0.999681	0.969024	77	0.388052	6.03666	0.423257	-2.36263	1	1	86	2	NM_002915.3	A membrane-bounded organelle of eukaryotic cells in which chromosomes are housed and replicated. In most cells, the nucleus contains all of the cell's chromosomes except the organellar chromosomes, and is the site of RNA synthesis and processing. In some	The process whereby new strands of DNA are synthesized. The template for replication can either be an existing DNA molecule or RNA [goid 6260] [evidence IEA]; Synthesis of DNA that proceeds from the broken 3' single-strand DNA end uses the homologous inta	Interacting selectively with a nucleotide, any compound consisting of a nucleoside that is esterified with (ortho)phosphate or an oligophosphate at any hydroxyl group on the ribose or deoxyribose moiety [goid 166] [evidence IEA]; Interacting selectively w
ILMN_1720114	GMNN	10.0235	9.53487	9.58423	9.70962	8.62209	8.75478	8.91587	8.98981	9.39818	9.3658	9.26336	9.12757	7.41694	7.87996	7.91531	7.80152	0.000236044	9.94328e-09	0.0243832	0.00398691	2.82571e-07	0.196358	0.999664	0.952179	77	0.431114	6.54887	0.455964	-2.19315	1	1	87	2	NM_015895.3	A membrane-bounded organelle of eukaryotic cells in which chromosomes are housed and replicated. In most cells, the nucleus contains all of the cell's chromosomes except the organellar chromosomes, and is the site of RNA synthesis and processing. In some	Any process that stops, prevents or reduces the frequency, rate or extent of DNA replication [goid 8156] [pmid 9635433] [evidence IDA]; Morphogenesis of an organ. An organ is defined as a tissue or set of tissues that work together to perform a specific f	Interacting selectively with any protein or protein complex (a complex of two or more proteins that may include other nonprotein molecules) [goid 5515] [pmid 15232106] [evidence IPI]
ILMN_2396948	PSMC3IP	7.7738	7.62719	7.39861	7.34246	6.54551	6.67524	6.38779	6.44135	7.10366	6.93445	6.98874	6.89027	4.32531	5.10406	5.23736	5.08682	4.15445e-06	4.54405e-07	0.00707696	0.000187639	6.63632e-06	0.0805768	0.998971	0.954721	6	0.345805	5.17807	0.392956	-2.54481	1	1	88	2	NM_016556.1	The part of a cell or its extracellular environment in which a gene product is located. A gene product may be located in one or more parts of a cell and its location may be as specific as a particular macromolecular complex, that is, a stable, persistent	Any process by which a new genotype is formed by reassortment of genes resulting in gene combinations different from those that were present in the parents. In eukaryotes genetic recombination can occur by chromosome assortment, intrachromosomal recombina	Elemental activities, such as catalysis or binding, describing the actions of a gene product at the molecular level. A given gene product may exhibit one or more molecular functions [goid 3674] [pmid 7490091] [evidence ND ]; Interacting selectively with D
ILMN_2413899	MCM10	6.86238	6.58586	6.60097	6.75871	6.17186	5.95536	5.73199	5.88188	6.40915	6.13402	6.18644	5.92095	3.48229	3.9712	4.31651	3.98687	1.19677e-05	3.12364e-07	1.27921e-05	0.000406521	4.85163e-06	0.000663268	0.998826	0.965331	21	0.354765	5.31411	0.437292	-2.2868	1	1	89	2	NM_018518.3
ILMN_1664630	CHEK1	9.23991	9.29468	9.18953	9.21699	8.71471	8.70515	8.61052	8.59533	8.91788	8.74816	8.79493	8.79247	7.11684	7.35296	7.4215	7.45355	6.31974e-08	1.17388e-09	1.90252e-07	8.68996e-06	5.22493e-08	2.68156e-05	0.999912	0.987397	90	0.49039	7.28192	0.537432	-1.8607	1	1	90	2	NM_001274.3	A highly compacted molecule of DNA and associated proteins resulting in a cytologically distinct structure that remains in the nucleus [goid 794] [pmid 9382850] [evidence TAS]; A membrane-bounded organelle of eukaryotic cells in which chromosomes are hous	A signal transduction pathway, induced by DNA damage, that blocks cell cycle progression (in G1, G2 or metaphase) or slows the rate at which S phase proceeds [goid 77] [pmid 9278511] [evidence TAS]; Any process that modulates the frequency, rate or extent	Interacting selectively with a nucleotide, any compound consisting of a nucleoside that is esterified with (ortho)phosphate or an oligophosphate at any hydroxyl group on the ribose or deoxyribose moiety [goid 166] [evidence IEA]; Catalysis of the reaction
ILMN_1738027	BRCA1	7.87464	7.96355	7.71478	7.85891	7.35793	7.37678	7.08031	7.26298	7.67425	7.42979	7.54756	7.5454	5.50864	5.81851	6.51538	6.02165	0.000687899	2.95927e-07	0.00604986	0.0089605	4.6553e-06	0.0716776	0.999213	0.926901	169	0.471936	5.33205	0.523266	-1.91107	1	1	91	2	NM_007299.2	The living contents of a cell; the matter contained within (but not including) the plasma membrane, usually taken to exclude large vacuoles and masses of secretory or ingested material. In eukaryotes it includes the nucleus and cytoplasm [goid 5622] [evid	The process of restoring DNA after damage. Genomes are subject to damage by chemical and physical agents in the environment (e.g. UV and ionizing radiations, chemical mutagens, fungal and bacterial toxins, etc.) and by free radicals or alkylating agents e	Interacting selectively with DNA (deoxyribonucleic acid) [goid 3677] [evidence IEA]; Interacting selectively with zinc (Zn) ions [goid 8270] [evidence IEA]; Elemental activities, such as catalysis or binding, describing the actions of a gene product at th
ILMN_2362545	ZWINT	7.91862	7.39969	7.43346	7.38926	7.22569	6.75185	7.07038	6.91492	7.19397	7.4238	7.4509	7.05494	5.21244	5.92848	5.79917	5.67982	0.00107993	4.85192e-07	0.00499343	0.0129215	7.00785e-06	0.0627055	0.999055	0.920989	96	0.471315	5.15442	0.520875	-1.91985	1	1	92	2	NM_001005413.1	A multisubunit complex that is located at the centromeric region of a condensed chromosome and provides an attachment point for the spindle microtubules [goid 777] [evidence IEA]; A membrane-bounded organelle of eukaryotic cells in which chromosomes are h	The cell cycle process whereby replicated homologous chromosomes are organized and then physically separated and apportioned to two sets during the mitotic cell cycle. Each replicated chromosome, composed of two sister chromatids, aligns at the cell equat	Interacting selectively with a protein N-terminus, the end of any peptide chain at which the 2-amino (or 2-imino) function of a constituent amino acid is not attached in peptide linkage to another amino-acid residue [goid 47485] [pmid 15485811] [evidence
ILMN_1679438	MLF1IP	7.68358	7.49168	7.53938	7.57526	6.78954	6.99645	6.94687	6.94434	7.25214	6.96267	7.34446	7.08031	4.77428	5.61095	5.05169	5.81315	0.000294393	7.53754e-06	0.00027538	0.00471279	7.33273e-05	0.00693834	0.998879	0.934104	8	0.420367	4.13473	0.486395	-2.05594	1	1	93	2	NM_024629.2	The region of a chromosome that includes the centromere and associated proteins. In monocentric chromosomes, this region corresponds to a single area of the chromosome, whereas in holocentric chromosomes, it is evenly distributed along the chromosome [goi	The synthesis of either RNA on a template of DNA or DNA on a template of RNA [goid 6350] [evidence IEA]; Any process that modulates the frequency, rate or extent of DNA-dependent transcription [goid 6355] [evidence IEA]; Any process by which an organism h
ILMN_1790100	FLJ25416	9.22892	9.18897	9.20589	9.13376	8.26285	8.14095	8.14266	8.39574	8.72575	8.63838	8.65628	8.84963	6.52042	6.09555	6.63029	6.52193	3.58917e-07	2.24667e-11	9.77559e-06	2.98388e-05	2.96234e-09	0.000536345	0.999773	0.986071	10	0.326544	8.52836	0.387804	-2.57862	1	1	94	2	NM_145018.2
ILMN_1798210	E2F7	7.8036	7.76969	8.02145	7.85187	7.04331	7.04792	7.02235	7.12349	7.43518	7.5656	7.62069	7.66147	5.39087	4.58432	5.48988	5.24365	3.20267e-05	2.46986e-09	9.11129e-05	0.000851405	9.39122e-08	0.00300746	0.99927	0.968303	33	0.330342	7.02728	0.402788	-2.48269	1	1	95	2	NM_203394.2	A membrane-bounded organelle of eukaryotic cells in which chromosomes are housed and replicated. In most cells, the nucleus contains all of the cell's chromosomes except the organellar chromosomes, and is the site of RNA synthesis and processing. In some	The synthesis of either RNA on a template of DNA or DNA on a template of RNA [goid 6350] [evidence IEA]; Any process that modulates the frequency, rate or extent of DNA-dependent transcription [goid 6355] [evidence IEA]; The progression of biochemical and	The function of binding to a specific DNA sequence in order to modulate transcription. The transcription factor may or may not also interact selectively with a protein or macromolecular complex [goid 3700] [evidence IEA]; Interacting selectively with an i
ILMN_1670353	RAD51AP1	9.68142	9.5459	9.56873	9.52631	8.67551	8.95942	8.83169	8.74083	9.56522	9.34885	9.38976	9.2581	7.07656	6.82072	7.25702	6.98758	2.02711e-08	5.64904e-10	7.8014e-07	4.07499e-06	3.09939e-08	7.53265e-05	0.99983	0.987221	26	0.33754	7.50872	0.402559	-2.48411	1	1	96	2	NM_006479.3	A membrane-bounded organelle of eukaryotic cells in which chromosomes are housed and replicated. In most cells, the nucleus contains all of the cell's chromosomes except the organellar chromosomes, and is the site of RNA synthesis and processing. In some	The error-free repair of a double-strand break in DNA in which the broken DNA molecule is repaired using homologous sequences. A strand in the broken DNA searches for a homologous region in an intact chromosome to serve as the template for DNA synthesis.	Interacting selectively with DNA (deoxyribonucleic acid) [goid 3677] [evidence IEA]; Interacting selectively with double-stranded DNA [goid 3690] [pmid 9396801] [evidence IDA]; Interacting selectively with single-stranded DNA [goid 3697] [pmid 9396801] [e
ILMN_2141807	C15orf23	8.6552	8.54365	8.32645	8.5051	7.84495	7.84031	7.93733	7.9067	8.44055	8.16643	8.21629	8.2772	6.40371	6.06831	6.58361	6.35481	1.29272e-07	1.14039e-08	1.11692e-05	1.48149e-05	3.15553e-07	0.000596787	0.999751	0.978984	5	0.413543	6.50093	0.471216	-2.12217	1	1	97	2	NM_033286.2
ILMN_1779711	DTL	7.78434	7.59574	7.77461	7.73384	6.52558	6.80737	6.97978	6.65734	7.4741	7.43811	7.30466	7.34288	4.84784	5.07133	5.0417	4.85778	2.43984e-07	3.92397e-12	1.34674e-06	2.25821e-05	9.02615e-10	0.000113112	0.999731	0.989259	22	0.306202	9.0445	0.366182	-2.73088	1	1	98	2	NM_016448.1	A membrane-bounded organelle of eukaryotic cells in which chromosomes are housed and replicated. In most cells, the nucleus contains all of the cell's chromosomes except the organellar chromosomes, and is the site of RNA synthesis and processing. In some	The process whereby new strands of DNA are synthesized. The template for replication can either be an existing DNA molecule or RNA [goid 6260] [evidence IEA]; The chemical reactions and pathways resulting in the breakdown of a protein or peptide by hydrol	Interacting selectively with any protein or protein complex (a complex of two or more proteins that may include other nonprotein molecules) [goid 5515] [pmid 17041588] [evidence IPI]
ILMN_2048700	ATAD2	9.56781	9.56122	9.68057	9.53652	8.76287	8.89415	8.86641	8.73678	9.28227	9.48711	9.21242	9.43384	7.31819	7.45589	7.53687	7.29982	2.28394e-07	2.71738e-12	8.12553e-07	2.16634e-05	7.38034e-10	7.72398e-05	0.999905	0.98986	43	0.389219	9.13192	0.435215	-2.29771	1	1	99	2	NM_014109.2			Interacting selectively with a nucleotide, any compound consisting of a nucleoside that is esterified with (ortho)phosphate or an oligophosphate at any hydroxyl group on the ribose or deoxyribose moiety [goid 166] [evidence IEA]; Interacting selectively w
ILMN_1673721	EXO1	9.24712	9.39891	9.47563	9.33863	8.61884	8.58736	8.55532	8.49311	9.08542	9.14223	9.0618	9.11721	6.41538	6.60044	6.45215	6.5244	4.05087e-12	2.7145e-13	2.76445e-10	1.68449e-08	1.75192e-10	3.08173e-07	0.999947	0.997024	37	0.307254	9.75649	0.387646	-2.57967	1	1	100	2	NM_006027.3	A membrane-bounded organelle of eukaryotic cells in which chromosomes are housed and replicated. In most cells, the nucleus contains all of the cell's chromosomes except the organellar chromosomes, and is the site of RNA synthesis and processing. In some	A system for the correction of errors introduced during DNA replication when an incorrect base, which cannot form hydrogen bonds with the corresponding base in the parent strand, is incorporated into the daughter strand. The mismatch repair system promote	Interacting selectively with DNA (deoxyribonucleic acid) [goid 3677] [pmid 11842105] [evidence IDA]; Catalysis of the hydrolysis of ester linkages within nucleic acids by creating internal breaks [goid 4519] [evidence IEA]; Catalysis of the endonucleolyti
ILMN_1670238	CDC45L	10.9257	10.9742	11.076	10.9524	10.2061	10.2616	10.1985	10.0977	10.7657	10.7113	10.709	10.7026	8.3894	8.33838	8.38132	8.29213	2.96254e-11	6.66134e-16	6.3757e-11	4.2739e-08	2.33385e-12	1.30303e-07	0.999978	0.997906	84	0.334142	11.6319	0.402928	-2.48184	1	1	101	2	NM_003504.3	A membrane-bounded organelle of eukaryotic cells in which chromosomes are housed and replicated. In most cells, the nucleus contains all of the cell's chromosomes except the organellar chromosomes, and is the site of RNA synthesis and processing. In some	A signal transduction based surveillance mechanism that prevents the initiation of mitosis until DNA replication is complete, thereby ensuring that progeny inherit a full complement of the genome [goid 76] [pmid 9660782] [evidence TAS]; The process whereb	Interacting selectively with any protein or protein complex (a complex of two or more proteins that may include other nonprotein molecules) [goid 5515] [pmid 10518787] [evidence IPI]
ILMN_1659364	RFC5	9.82951	9.87055	9.93063	9.90001	9.32303	9.33399	9.3775	9.28571	9.7276	9.74499	9.78232	9.78389	8.15849	8.20611	8.26218	8.3462	1.48475e-10	1.84586e-12	7.13086e-09	1.40052e-07	6.1652e-10	2.64976e-06	0.999977	0.995269	55	0.488173	9.21005	0.522901	-1.91241	1	1	102	2	NM_007370.3	A membrane-bounded organelle of eukaryotic cells in which chromosomes are housed and replicated. In most cells, the nucleus contains all of the cell's chromosomes except the organellar chromosomes, and is the site of RNA synthesis and processing. In some	The process whereby new strands of DNA are synthesized. The template for replication can either be an existing DNA molecule or RNA [goid 6260] [pmid 8999859] [evidence NAS]; The process whereby new strands of DNA are synthesized. The template for replicat	Interacting selectively with a nucleotide, any compound consisting of a nucleoside that is esterified with (ortho)phosphate or an oligophosphate at any hydroxyl group on the ribose or deoxyribose moiety [goid 166] [evidence IEA]; Catalysis of the reaction
ILMN_2413898	MCM10	9.41707	9.30975	9.51402	9.46795	8.78275	8.54067	8.76626	8.57087	9.14078	9.06027	9.14078	9.00541	6.59914	6.88537	7.08571	6.84523	2.44007e-07	1.9249e-11	1.40776e-06	2.25821e-05	2.68229e-09	0.00011547	0.999826	0.9872	21	0.354166	8.57149	0.424475	-2.35585	1	1	103	2	NM_018518.3
ILMN_1774336	POLE2	9.10938	9.07441	9.13856	8.99161	8.31544	8.37338	8.40619	8.24821	8.80198	8.70634	8.78583	8.6314	6.73292	6.91535	7.0668	6.78114	1.76991e-09	1.50799e-10	1.13999e-06	7.11591e-07	1.19688e-08	0.000100209	0.999898	0.990115	73	0.406123	7.92195	0.456439	-2.19087	1	1	104	2	NM_002692.2	A membrane-bounded organelle of eukaryotic cells in which chromosomes are housed and replicated. In most cells, the nucleus contains all of the cell's chromosomes except the organellar chromosomes, and is the site of RNA synthesis and processing. In some	The process whereby new strands of DNA are synthesized. The template for replication can either be an existing DNA molecule or RNA [goid 6260] [pmid 9405441] [evidence TAS]; The process of restoring DNA after damage. Genomes are subject to damage by chemi	Interacting selectively with DNA (deoxyribonucleic acid) [goid 3677] [evidence IEA]; Catalysis of the reaction: deoxynucleoside triphosphate + DNA(n) = diphosphate + DNA(n+1); the synthesis of DNA from deoxyribonucleotide triphosphates in the presence of
ILMN_1674231	CHAF1B	8.57231	8.63262	8.62319	8.5324	7.97028	7.9112	7.9067	7.74819	8.49147	8.26329	8.28532	8.23363	6.6849	6.61087	6.78868	6.65904	2.01572e-07	3.66041e-12	2.62664e-06	1.96954e-05	8.71567e-10	0.000190025	0.999908	0.989292	48	0.444638	9.0597	0.481426	-2.07716	1	1	105	2	NM_005441.2	A membrane-bounded organelle of eukaryotic cells in which chromosomes are housed and replicated. In most cells, the nucleus contains all of the cell's chromosomes except the organellar chromosomes, and is the site of RNA synthesis and processing. In some	The process whereby new strands of DNA are synthesized. The template for replication can either be an existing DNA molecule or RNA [goid 6260] [evidence IEA]; The process of restoring DNA after damage. Genomes are subject to damage by chemical and physica	Interacting selectively with chromatin, the network of fibers of DNA and protein that make up the chromosomes of the eukaryotic nucleus during interphase [goid 3682] [pmid 7600578] [evidence TAS]; Interacting selectively with a histone, any of a group of
ILMN_1709484	BLM	6.68169	6.60426	6.72159	6.44709	6.00645	5.90455	5.91002	5.79019	6.40539	6.31987	6.45329	6.61977	4.38617	4.62551	4.35321	4.20665	3.06851e-06	4.70902e-11	3.52827e-06	0.00015051	4.93542e-09	0.000239035	0.999631	0.983511	41	0.383215	8.30668	0.436069	-2.29321	1	1	106	2	NM_000057.2	The terminal region of a linear chromosome that includes the telomeric DNA repeats and associated proteins [goid 781] [pmid 10779560] [evidence IDA]; A proteinaceous core found between sister chromatids during meiotic prophase [goid 800] [pmid 10728666] [	Any process that modulates the frequency, rate or extent of CDK activity [goid 79] [pmid 15604258] [evidence IMP]; Progression through G2 phase, one of two 'gap' phases in the mitotic cell cycle; G2 is the interval between the completion of DNA synthesis	Interacting selectively with a nucleotide, any compound consisting of a nucleoside that is esterified with (ortho)phosphate or an oligophosphate at any hydroxyl group on the ribose or deoxyribose moiety [goid 166] [evidence IEA]; Interacting selective wit
ILMN_2330243	NUDT1	9.29393	9.33011	9.35578	9.45639	8.67889	8.35484	8.68918	8.69567	9.27672	9.11263	9.29202	9.18897	6.96267	7.1359	6.73147	6.8468	4.07157e-08	7.34932e-10	9.45577e-07	6.61293e-06	3.72401e-08	8.6855e-05	0.999823	0.986352	48	0.347145	7.42899	0.409173	-2.44395	1	1	107	2	NM_198948.1		The process of restoring DNA after damage. Genomes are subject to damage by chemical and physical agents in the environment (e.g. UV and ionizing radiations, chemical mutagens, fungal and bacterial toxins, etc.) and by free radicals or alkylating agents e	Catalysis of the reaction: 8-oxo-7,8-dihydroguanine triphosphate = 8-oxo-7,8-dihydroguanine phosphate + diphosphate [goid 8413] [evidence IEA]; Catalysis of the hydrolysis of various bonds, e.g. C-O, C-N, C-C, phosphoric anhydride bonds, etc. Hydrolase is
ILMN_1768020	NY-SAR-48	8.09715	7.93589	8.02179	8.07791	7.38073	7.43346	7.44085	7.42269	7.83598	7.91953	8.04626	8.00843	6.01859	6.06237	5.79521	5.99143	2.50331e-09	3.58278e-11	3.39233e-08	9.16324e-07	4.18417e-09	7.49522e-06	0.999901	0.992208	1	0.406211	8.37839	0.458371	-2.18164	1	1	108	2	NM_033417.1
ILMN_1810228	TTF2	8.86127	9.15145	9.03368	9.06679	8.47885	8.3894	8.48127	8.57161	8.76955	8.75669	8.89684	9.05594	7.40234	7.3746	7.1556	7.16829	9.04643e-06	2.77942e-10	1.65903e-05	0.00032627	1.85737e-08	0.00082531	0.99985	0.977816	51	0.475897	7.7311	0.516487	-1.93616	1	1	109	2	NM_003594.3	A membrane-bounded organelle of eukaryotic cells in which chromosomes are housed and replicated. In most cells, the nucleus contains all of the cell's chromosomes except the organellar chromosomes, and is the site of RNA synthesis and processing. In some	The synthesis of either RNA on a template of DNA or DNA on a template of RNA [goid 6350] [evidence IEA]; The process by which transcription is completed; the formation of phosphodiester bonds ceases, the RNA-DNA hybrid dissociates, and RNA polymerase rele	Interacting selectively with a nucleotide, any compound consisting of a nucleoside that is esterified with (ortho)phosphate or an oligophosphate at any hydroxyl group on the ribose or deoxyribose moiety [goid 166] [evidence IEA]; Interacting selectively w
ILMN_1776490	C17orf53	7.61597	7.91567	7.95653	7.91256	7.23042	7.32504	7.4238	7.2514	7.64196	7.59475	7.79661	7.70415	5.82612	6.02091	5.98918	5.50286	6.60578e-07	5.61289e-08	2.40425e-05	4.80732e-05	1.16166e-06	0.00109193	0.999653	0.972242	4	0.436466	5.93492	0.494099	-2.02389	1	1	110	2	NM_024032.2
ILMN_1787280	C1orf135	7.47295	7.40556	7.58164	7.57913	6.83564	6.70955	6.67708	6.75694	7.3772	7.26298	7.28225	7.22484	5.48138	5.33305	5.74089	5.09708	7.60674e-07	1.33064e-08	7.69691e-05	5.42312e-05	3.54717e-07	0.0026311	0.999637	0.975415	1	0.400711	6.45012	0.444292	-2.25077	1	1	111	2	NM_024037.1
ILMN_2228463	DDC	10.1002	10.0589	10.0762	10.0847	9.19282	9.10254	9.13626	9.026	9.94578	9.89802	9.93359	9.91865	7.73688	7.8009	7.91917	7.70415	3.90992e-09	2.88658e-15	5.09284e-09	1.2345e-06	6.43576e-12	2.09396e-06	0.999968	0.996688	41	0.341588	11.1914	0.378029	-2.6453	1	1	112	2	NM_000790.2		The chemical reactions and pathways involving amino acids, organic acids containing one or more amino substituents, and compounds derived from amino acids, as carried out by individual cells [goid 6519] [evidence IEA]; The chemical reactions and pathways	Catalysis of the cleavage of C-C, C-O, C-N and other bonds by other means than by hydrolysis or oxidation, or conversely adding a group to a double bond. They differ from other enzymes in that two substrates are involved in one reaction direction, but onl
ILMN_1784860	RFC3	10.0513	10.0209	9.98787	10.0557	9.21458	9.31359	9.17305	9.20659	10.0703	9.93837	9.76928	9.89448	7.78726	7.80035	7.86706	7.60595	1.38223e-07	3.97238e-13	7.62799e-08	1.51335e-05	2.18733e-10	1.34587e-05	0.999929	0.992559	77	0.359119	9.66008	0.405757	-2.46453	1	1	113	2	NM_002915.3	A membrane-bounded organelle of eukaryotic cells in which chromosomes are housed and replicated. In most cells, the nucleus contains all of the cell's chromosomes except the organellar chromosomes, and is the site of RNA synthesis and processing. In some	The process whereby new strands of DNA are synthesized. The template for replication can either be an existing DNA molecule or RNA [goid 6260] [evidence IEA]; Synthesis of DNA that proceeds from the broken 3' single-strand DNA end uses the homologous inta	Interacting selectively with a nucleotide, any compound consisting of a nucleoside that is esterified with (ortho)phosphate or an oligophosphate at any hydroxyl group on the ribose or deoxyribose moiety [goid 166] [evidence IEA]; Interacting selectively w
ILMN_2365528	NY-SAR-48	7.69789	7.81638	7.53391	7.62461	7.03357	6.93904	7.00996	6.88847	7.55109	7.38651	7.45258	7.49523	5.92095	6.01816	5.83741	5.69726	3.38901e-06	2.40241e-11	1.57515e-05	0.000162335	3.0992e-09	0.000785519	0.999841	0.984113	1	0.450103	8.50875	0.481954	-2.07489	1	1	114	2	NM_033417.1
ILMN_2370365	RFC4	10.7368	10.3783	10.2771	10.51	10.0113	9.80716	9.7518	9.77712	10.5556	10.4023	10.3146	10.3379	8.74816	8.84432	8.81676	8.58005	0.000162872	7.84605e-10	9.92891e-05	0.00298738	3.86434e-08	0.00318309	0.999848	0.969828	99	0.451565	7.41292	0.482924	-2.07072	1	1	115	2	NM_002916.3	A membrane-bounded organelle of eukaryotic cells in which chromosomes are housed and replicated. In most cells, the nucleus contains all of the cell's chromosomes except the organellar chromosomes, and is the site of RNA synthesis and processing. In some	The process whereby new strands of DNA are synthesized. The template for replication can either be an existing DNA molecule or RNA [goid 6260] [pmid 15504738] [evidence NAS]; The process whereby new strands of DNA are synthesized. The template for replica	Interacting selectively with a nucleotide, any compound consisting of a nucleoside that is esterified with (ortho)phosphate or an oligophosphate at any hydroxyl group on the ribose or deoxyribose moiety [goid 166] [evidence IEA]; Catalysis of the reaction
ILMN_2373689	DIAPH3	6.72913	6.68423	6.41675	6.66516	5.97172	6.05972	6.16719	5.92612	6.44318	6.33821	6.68306	6.62592	4.86648	5.04783	5.02049	4.90769	6.18476e-05	2.01296e-08	2.12745e-06	0.0014123	4.99169e-07	0.000159559	0.999673	0.973027	11	0.473915	6.30175	0.505502	-1.97823	1	1	116	2	NM_001042517.1		A process that is carried out at the cellular level which results in the formation, arrangement of constituent parts, or disassembly of a cellular component [goid 16043] [evidence IEA]; A process that is carried out at the cellular level which results in	Interacting selectively with monomeric or multimeric forms of actin, including actin filaments [goid 3779] [evidence IEA]; Interacting selectively with Rho protein, any member of the Rho subfamily of the Ras superfamily of monomeric GTPases. Proteins in t
ILMN_1750102	EME1	6.76916	6.63325	6.37991	6.57014	6.17234	5.86029	5.97534	6.054	6.52607	6.2737	6.54449	6.50108	4.77203	4.88391	5.12191	4.80527	0.000117132	9.06782e-08	6.40553e-06	0.00228716	1.73199e-06	0.000377634	0.999565	0.965653	15	0.47662	5.76146	0.512368	-1.95172	1	1	117	2	NM_152463.1	A membrane-bounded organelle of eukaryotic cells in which chromosomes are housed and replicated. In most cells, the nucleus contains all of the cell's chromosomes except the organellar chromosomes, and is the site of RNA synthesis and processing. In some	The process of restoring DNA after damage. Genomes are subject to damage by chemical and physical agents in the environment (e.g. UV and ionizing radiations, chemical mutagens, fungal and bacterial toxins, etc.) and by free radicals or alkylating agents e	Interacting selectively with magnesium (Mg) ions [goid 287] [evidence IEA]; Catalysis of the hydrolysis of ester linkages within nucleic acids by creating internal breaks [goid 4519] [evidence IEA]; Catalysis of the hydrolysis of various bonds, e.g. C-O,
ILMN_1695226	DIAPH3	6.69389	6.32233	6.251	6.6789	5.69494	5.75516	5.67271	6.0017	6.42953	6.21883	6.19932	6.4163	4.4525	4.30067	4.2785	4.30859	2.359e-05	4.63316e-10	3.38163e-05	0.000683052	2.67991e-08	0.00142255	0.999449	0.974828	11	0.394155	7.57188	0.442578	-2.25949	1	1	118	2	NM_030932.3		A process that is carried out at the cellular level which results in the formation, arrangement of constituent parts, or disassembly of a cellular component [goid 16043] [evidence IEA]; A process that is carried out at the cellular level which results in	Interacting selectively with monomeric or multimeric forms of actin, including actin filaments [goid 3779] [evidence IEA]; Interacting selectively with Rho protein, any member of the Rho subfamily of the Ras superfamily of monomeric GTPases. Proteins in t
ILMN_1710428	CDC2	8.68146	8.37006	8.2916	8.38783	7.77021	7.96088	7.84228	8.08529	8.65628	8.18324	8.32554	8.32226	6.44636	6.5966	6.37833	6.56345	2.0938e-06	6.46793e-08	1.92264e-05	0.000113607	1.29808e-06	0.000924564	0.999698	0.970459	161	0.436224	5.8867	0.488229	-2.04822	1	1	119	2	NM_001786.2	A membrane-bounded organelle of eukaryotic cells in which chromosomes are housed and replicated. In most cells, the nucleus contains all of the cell's chromosomes except the organellar chromosomes, and is the site of RNA synthesis and processing. In some	The process of introducing a phosphate group on to a protein [goid 6468] [evidence IEA]; A process which directly inhibits any of the steps required for cell death by apoptosis [goid 6916] [pmid 11069302] [evidence IDA]; The progression of biochemical and	Interacting selectively with a nucleotide, any compound consisting of a nucleoside that is esterified with (ortho)phosphate or an oligophosphate at any hydroxyl group on the ribose or deoxyribose moiety [goid 166] [evidence IEA]; Catalysis of the reaction
ILMN_1792712	LOC201725	7.3212	7.00069	7.19246	6.97494	6.16039	6.21591	6.23467	6.14244	7.09773	6.85006	6.9371	6.53696	4.70149	5.26424	4.83101	5.12533	0.000330587	1.12887e-07	0.000161819	0.00512818	2.09264e-06	0.00465798	0.999293	0.960082	4	0.377761	5.67931	0.408282	-2.44929	1	1	120	2	NM_001008393.1
ILMN_1737195	FKSG14	8.17507	7.98753	7.94974	7.98177	7.06898	7.35208	7.16215	7.03094	8.05141	7.81968	8.04434	7.73062	5.61276	5.52141	5.38882	5.70808	1.27999e-07	6.52096e-10	2.18027e-06	1.47392e-05	3.46832e-08	0.000163022	0.999729	0.985577	0	0.327175	7.45988	0.378369	-2.64293	1	1	121	2	NM_022145.3	The region of a chromosome that includes the centromere and associated proteins. In monocentric chromosomes, this region corresponds to a single area of the chromosome, whereas in holocentric chromosomes, it is evenly distributed along the chromosome [goi	Any process that activates or increases the frequency, rate or extent of transcription from the RNA polymerase II promoter [goid 45944] [evidence IEA]	Interacting selectively with any protein or protein complex (a complex of two or more proteins that may include other nonprotein molecules) [goid 5515] [evidence IEA]
ILMN_2137084	LIN9	6.81084	6.64635	6.52984	6.67783	5.84851	6.08624	5.9749	5.85165	6.56746	6.37433	6.4024	6.23858	4.91411	4.90287	4.63935	4.91755	4.86296e-07	1.00935e-08	0.000223879	3.77418e-05	2.86509e-07	0.00601276	0.999672	0.976148	11	0.454056	6.54286	0.48504	-2.06169	1	1	122	2	NM_173083.2	A membrane-bounded organelle of eukaryotic cells in which chromosomes are housed and replicated. In most cells, the nucleus contains all of the cell's chromosomes except the organellar chromosomes, and is the site of RNA synthesis and processing. In some	The process whereby new strands of DNA are synthesized. The template for replication can either be an existing DNA molecule or RNA [goid 6260] [evidence IEA]; Any process that stops, prevents or reduces the rate or extent of progression through the cell c
ILMN_1747630	DEK	10.7134	10.4372	10.7047	10.512	10.0262	9.99957	10.0901	9.90996	10.4792	10.5209	10.4642	10.351	8.81286	8.70515	8.82121	9.1584	1.5603e-06	2.73462e-08	6.38408e-05	9.26549e-05	6.424e-07	0.00226584	0.999871	0.972475	85	0.472244	6.19219	0.508827	-1.9653	1	1	123	2	NM_003472.2	A membrane-bounded organelle of eukaryotic cells in which chromosomes are housed and replicated. In most cells, the nucleus contains all of the cell's chromosomes except the organellar chromosomes, and is the site of RNA synthesis and processing. In some	Any process that modulates the frequency, rate or extent of transcription from an RNA polymerase II promoter [goid 6357] [pmid 9050861] [evidence TAS]; The cascade of processes by which a signal interacts with a receptor, causing a change in the level or	Interacting selectively with DNA (deoxyribonucleic acid) [goid 3677] [evidence IEA]; Functions to enable the transcription of specific, or specific sets, of genes by RNA polymerase II [goid 3704] [pmid 9050861] [evidence TAS]; Interacting selectively with
ILMN_2311089	BRCA1	7.27528	7.23135	7.15071	7.2492	6.64009	6.72876	6.62293	6.77788	7.4238	7.3083	7.11207	7.01166	4.80668	4.99816	5.18321	5.59383	0.000235077	2.86559e-07	1.81768e-06	0.00397537	4.52535e-06	0.000141519	0.999334	0.96109	169	0.405745	5.34435	0.466733	-2.14255	1	1	124	2	NM_007304.2	The living contents of a cell; the matter contained within (but not including) the plasma membrane, usually taken to exclude large vacuoles and masses of secretory or ingested material. In eukaryotes it includes the nucleus and cytoplasm [goid 5622] [evid	The process of restoring DNA after damage. Genomes are subject to damage by chemical and physical agents in the environment (e.g. UV and ionizing radiations, chemical mutagens, fungal and bacterial toxins, etc.) and by free radicals or alkylating agents e	Interacting selectively with DNA (deoxyribonucleic acid) [goid 3677] [evidence IEA]; Interacting selectively with zinc (Zn) ions [goid 8270] [evidence IEA]; Elemental activities, such as catalysis or binding, describing the actions of a gene product at th
ILMN_2210129	PRIM1	10.3599	10.2327	10.0781	10.2127	9.58518	9.72936	9.6612	9.59082	10.1928	10.0703	10.1532	10.0262	7.97927	8.17132	8.18607	8.44313	3.22476e-06	2.92501e-09	5.53801e-08	0.000155991	1.07389e-07	1.06945e-05	0.999877	0.983058	62	0.421192	6.96904	0.475211	-2.10433	1	1	125	2	NM_000946.2	That part of the nuclear content other than the chromosomes or the nucleolus [goid 5654] [pmid 9822671] [evidence EXP]; That part of the nuclear content other than the chromosomes or the nucleolus [goid 5654] [pmid 11473323] [evidence EXP]; That part of t	The process whereby new strands of DNA are synthesized. The template for replication can either be an existing DNA molecule or RNA [goid 6260] [evidence IEA]; The synthesis of a short RNA polymer, usually 4-15 nucleotides long, using one strand of unwound	Catalysis of the synthesis of a short RNA primer on a DNA template, providing a free 3'-OH that can be extended by DNA-directed DNA polymerases. Catalyzed by a DNA-directed RNA polymerase that forms a complex with alpha DNA polymerase [goid 3896] [pmid 80
ILMN_1705876	NAP1L1	7.51011	7.46495	7.21647	7.19246	6.59914	6.88322	6.85836	7.0106	7.19033	7.33669	7.254	7.21496	5.54933	5.61323	5.55078	5.98642	1.2864e-05	3.71463e-07	0.000224786	0.000432177	5.60969e-06	0.00601276	0.999575	0.957273	107	0.485953	5.25106	0.527395	-1.89611	1	1	126	2	NM_139207.1	A membrane-bounded organelle of eukaryotic cells in which chromosomes are housed and replicated. In most cells, the nucleus contains all of the cell's chromosomes except the organellar chromosomes, and is the site of RNA synthesis and processing. In some	The aggregation, arrangement and bonding together of a nucleosome, the beadlike structural units of eukaryotic chromatin composed of histones and DNA [goid 6334] [evidence IEA]; The process whereby new strands of DNA are synthesized. The template for repl	Interacting selectively with any protein or protein complex (a complex of two or more proteins that may include other nonprotein molecules) [goid 5515] [pmid 11940655] [evidence IPI]
ILMN_2395236	CHEK2	8.43359	8.43571	8.18492	8.25393	7.79944	7.74212	7.9137	7.83598	8.29803	8.27441	8.05828	8.03005	6.16719	6.5952	6.64093	6.47498	2.3685e-05	1.98484e-09	3.50407e-05	0.000683383	7.83868e-08	0.00146048	0.999728	0.970494	59	0.466542	7.10576	0.517821	-1.93117	1	1	127	2	NM_007194.3	A membrane-bounded organelle of eukaryotic cells in which chromosomes are housed and replicated. In most cells, the nucleus contains all of the cell's chromosomes except the organellar chromosomes, and is the site of RNA synthesis and processing. In some	A signal transduction pathway, induced by DNA damage, that blocks cell cycle progression (in G1, G2 or metaphase) or slows the rate at which S phase proceeds [goid 77] [pmid 10617473] [evidence TAS]; A signal transduction pathway, induced by DNA damage, t	Interacting selectively with a nucleotide, any compound consisting of a nucleoside that is esterified with (ortho)phosphate or an oligophosphate at any hydroxyl group on the ribose or deoxyribose moiety [goid 166] [evidence IEA]; Interacting selectively w
ILMN_2328972	DNMT3B	6.65655	6.68306	6.70191	6.5244	6.01518	6.09031	6.00213	6.00975	6.80737	6.74795	6.54374	6.81802	4.84252	4.82678	5.04583	5.05438	1.13442e-06	5.00831e-10	9.14452e-07	7.34078e-05	2.83669e-08	8.43222e-05	0.999801	0.985499	38	0.435422	7.54719	0.466039	-2.14574	1	1	128	2	NM_006892.3	A membrane-bounded organelle of eukaryotic cells in which chromosomes are housed and replicated. In most cells, the nucleus contains all of the cell's chromosomes except the organellar chromosomes, and is the site of RNA synthesis and processing. In some	The covalent transfer of a methyl group to either N-6 of adenine or C-5 or N-4 of cytosine [goid 6306] [pmid 10555141] [evidence NAS]; The covalent transfer of a methyl group to either N-6 of adenine or C-5 or N-4 of cytosine [goid 6306] [pmid 10433969] [	Interacting selectively with DNA (deoxyribonucleic acid) [goid 3677] [evidence IEA]; Catalysis of the reaction: S-adenosyl-L-methionine + DNA containing cytosine = S-adenosyl-L-homocysteine + DNA containing 5-methylcytosine [goid 3886] [pmid 10647011] [ev
ILMN_1756550	FLJ20130	7.75075	7.70732	7.8095	7.86057	7.13995	7.16262	7.18216	7.06462	7.87423	7.80718	7.76036	7.74819	5.24337	5.70422	5.92202	5.85613	3.4428e-06	1.86632e-08	1.12616e-05	0.000163951	4.69451e-07	0.000600413	0.999619	0.974368	13	0.384119	6.32841	0.435765	-2.29482	1	1	129	2	NM_017681.1	A membrane-bounded organelle of eukaryotic cells in which chromosomes are housed and replicated. In most cells, the nucleus contains all of the cell's chromosomes except the organellar chromosomes, and is the site of RNA synthesis and processing. In some	The directed movement of proteins into, out of, within or between cells [goid 15031] [evidence IEA]	The action of a molecule that contributes to the structural integrity of the nuclear pore complex [goid 17056] [evidence IEA]; The action of a molecule that contributes to the structural integrity of the nuclear pore complex [goid 17056] [evidence IEA]; T
ILMN_1711470	UBE2T	10.9939	11.1082	11.0052	11.0311	10.3042	10.436	10.4228	10.5185	11.1261	10.8642	11.114	10.982	9.02658	9.29969	9.25895	9.16754	4.13812e-06	4.30255e-10	1.81959e-08	0.000187639	2.5488e-08	4.69742e-06	0.999931	0.986761	28	0.428151	7.59366	0.467858	-2.1374	1	1	130	2	NM_014176.2	A membrane-bounded organelle of eukaryotic cells in which chromosomes are housed and replicated. In most cells, the nucleus contains all of the cell's chromosomes except the organellar chromosomes, and is the site of RNA synthesis and processing. In some	The chemical reactions and pathways resulting in the breakdown of a protein or peptide by hydrolysis of its peptide bonds, initiated by the covalent attachment of a ubiquitin moiety, or multiple ubiquitin moieties, to the protein [goid 6511] [evidence IEA	Catalysis of the reaction: ATP + ubiquitin + protein lysine = AMP + diphosphate + protein N-ubiquityllysine [goid 4842] [evidence IEA]; Catalysis of the ligation of two substances with concomitant breaking of a diphosphate linkage, usually in a nucleoside
ILMN_1724489	RFC4	10.6619	10.5342	10.5045	10.5076	10.0344	9.97823	10.0677	9.97721	10.6361	10.4111	10.6274	10.4663	8.78244	9.16005	9.13709	9.09513	0.00010438	1.17722e-08	8.21234e-07	0.00208972	3.22946e-07	7.74644e-05	0.999904	0.974905	99	0.494968	6.49087	0.52344	-1.91044	1	1	131	2	NM_181573.1	A membrane-bounded organelle of eukaryotic cells in which chromosomes are housed and replicated. In most cells, the nucleus contains all of the cell's chromosomes except the organellar chromosomes, and is the site of RNA synthesis and processing. In some	The process whereby new strands of DNA are synthesized. The template for replication can either be an existing DNA molecule or RNA [goid 6260] [pmid 15504738] [evidence NAS]; The process whereby new strands of DNA are synthesized. The template for replica	Interacting selectively with a nucleotide, any compound consisting of a nucleoside that is esterified with (ortho)phosphate or an oligophosphate at any hydroxyl group on the ribose or deoxyribose moiety [goid 166] [evidence IEA]; Catalysis of the reaction
ILMN_2411190	SMC2	8.02957	7.91531	8.18256	8.09456	7.60784	7.72363	7.53277	7.4587	8.19357	8.17737	8.24338	7.92903	6.39442	6.62212	6.39614	6.66545	0.000311401	8.00801e-10	1.46522e-05	0.00491139	3.92793e-08	0.000743985	0.999785	0.970974	62	0.484464	7.40584	0.517349	-1.93293	1	1	132	2	NM_001042550.1	A chromosome found in the nucleus of a eukaryotic cell [goid 228] [pmid 10958694] [evidence IDA]; A multisubunit protein complex that plays a central role in chromosome condensation [goid 796] [pmid 10958694] [evidence IDA]; A multisubunit protein complex	The progression of biochemical and morphological phases and events that occur in a cell during successive cell replication or nuclear replication events. Canonically, the cell cycle comprises the replication and segregation of genetic material followed by	Interacting selectively with a nucleotide, any compound consisting of a nucleoside that is esterified with (ortho)phosphate or an oligophosphate at any hydroxyl group on the ribose or deoxyribose moiety [goid 166] [evidence IEA]; Interacting selectively w
ILMN_1753063	KIF15	7.30573	7.61699	7.57365	7.6694	6.53552	6.9371	6.64009	6.82244	7.43455	7.66658	7.54895	7.44635	5.60968	5.1859	5.03554	5.30146	8.20756e-06	2.08777e-08	4.06492e-05	0.000305448	5.12027e-07	0.00162896	0.99948	0.972022	32	0.347646	6.29071	0.394019	-2.53795	1	1	133	2	NM_020242.1	All of the contents of a cell excluding the plasma membrane and nucleus, but including other subcellular structures [goid 5737] [evidence IEA]; A structure comprised of a core structure (in most organisms, a pair of centrioles) and peripheral material fro	Movement of organelles, other microtubules and other particles along microtubules, mediated by motor proteins [goid 7018] [evidence IEA]; Progression through mitosis, the division of the eukaryotic cell nucleus to produce two daughter nuclei that, usually	Interacting selectively with a nucleotide, any compound consisting of a nucleoside that is esterified with (ortho)phosphate or an oligophosphate at any hydroxyl group on the ribose or deoxyribose moiety [goid 166] [evidence IEA]; Interacting selectively w
ILMN_1732516	KNTC1	8.83737	9.0904	9.26522	9.25256	8.46524	8.66489	8.57944	8.5182	8.95208	9.11394	9.13238	9.08958	7.12349	7.10587	7.04197	7.06462	2.85489e-06	1.53004e-09	1.70744e-08	0.000143771	6.39253e-08	4.50268e-06	0.999857	0.984919	51	0.414307	7.19433	0.467992	-2.13679	1	1	134	2	NM_014708.3	A multisubunit complex that is located at the centromeric region of a condensed chromosome and provides an attachment point for the spindle microtubules [goid 777] [evidence IEA]; Either of the ends of a spindle, where spindle microtubules are organized;	Any process that modulates the frequency, rate or extent of DNA-dependent transcription [goid 6355] [evidence IEA]; The aggregation, arrangement and bonding together of a set of components to form a protein complex [goid 6461] [pmid 11146660] [evidence NA	The function of binding to a specific DNA sequence in order to modulate transcription. The transcription factor may or may not also interact selectively with a protein or macromolecular complex [goid 3700] [evidence IEA]; Interacting selectively with DNA
ILMN_1758728	FANCG	10.1865	10.3445	10.4589	10.439	10.0685	10.1098	9.98011	9.95175	10.5148	10.4346	10.3307	10.364	8.93229	8.76564	8.64877	8.64877	8.63361e-06	7.49906e-09	1.35049e-08	0.000315088	2.28465e-07	4.0408e-06	0.999913	0.981469	64	0.501418	6.64118	0.551207	-1.8142	1	1	135	2	NM_004629.1	A membrane-bounded organelle of eukaryotic cells in which chromosomes are housed and replicated. In most cells, the nucleus contains all of the cell's chromosomes except the organellar chromosomes, and is the site of RNA synthesis and processing. In some	A point in the eukaryotic cell cycle where progress through the cycle can be halted until conditions are suitable for the cell to proceed to the next stage [goid 75] [pmid 9256465] [evidence TAS]; The process of restoring DNA after damage. Genomes are sub	Interacting selectively with damaged DNA [goid 3684] [pmid 9806548] [evidence TAS]; The selective, often stoichiometric, interaction of a molecule with one or more specific sites on another molecule [goid 5488] [evidence IEA]
ILMN_2212999	KIF5C	7.64044	7.76238	8.06631	7.91697	7.05947	7.13307	7.27201	7.38926	8.04345	7.90233	8.03137	7.80872	6.22749	6.37991	6.13224	6.0961	0.0014434	7.68152e-10	6.20572e-05	0.0160294	3.82967e-08	0.00222508	0.999706	0.968011	48	0.439733	7.41684	0.466104	-2.14544	1	1	136	2	NM_004522.1	All of the contents of a cell excluding the plasma membrane and nucleus, but including other subcellular structures [goid 5737] [evidence IEA]; Any complex that includes a dimer of molecules from the kinesin superfamily, a group of related proteins that c	A process that is carried out at the cellular level which results in the formation, arrangement of constituent parts, or disassembly of an organelle within a cell. An organelle is an organized structure of distinctive morphology and function. Includes the	Interacting selectively with a nucleotide, any compound consisting of a nucleoside that is esterified with (ortho)phosphate or an oligophosphate at any hydroxyl group on the ribose or deoxyribose moiety [goid 166] [evidence IEA]; Catalysis of movement alo
ILMN_2334205	FLJ20105	6.76624	6.53044	6.80888	6.63418	6.00133	6.11183	6.09168	5.87663	6.29439	6.39719	6.18238	6.22483	4.40594	4.51358	3.87349	4.40347	1.37898e-07	6.2163e-08	6.38034e-05	1.51335e-05	1.25686e-06	0.00226584	0.999354	0.973605	2	0.400514	5.90071	0.47035	-2.12608	1	1	137	2	NM_017669.2	The region of a chromosome that includes the centromere and associated proteins. In monocentric chromosomes, this region corresponds to a single area of the chromosome, whereas in holocentric chromosomes, it is evenly distributed along the chromosome [goi	The progression of biochemical and morphological phases and events that occur in a cell during successive cell replication or nuclear replication events. Canonically, the cell cycle comprises the replication and segregation of genetic material followed by	Interacting selectively with a nucleotide, any compound consisting of a nucleoside that is esterified with (ortho)phosphate or an oligophosphate at any hydroxyl group on the ribose or deoxyribose moiety [goid 166] [evidence IEA]; Interacting selectively w
ILMN_1712803	CCNB1	8.65179	8.29747	8.28594	8.37192	7.5602	7.80718	7.90001	7.8547	8.15986	8.26424	8.05986	8.05576	6.1628	6.27756	5.99556	6.24423	5.5824e-08	8.03044e-09	6.67169e-06	8.14931e-06	2.41946e-07	0.000389722	0.999752	0.980938	89	0.408081	6.61628	0.471271	-2.12192	1	1	138	2	NM_031966.2	The part of a cell or its extracellular environment in which a gene product is located. A gene product may be located in one or more parts of a cell and its location may be as specific as a particular macromolecular complex, that is, a stable, persistent	Progression from G2 phase to M phase of the mitotic cell cycle [goid 86] [evidence NAS]; The progression of biochemical and morphological phases and events that occur in a cell during successive cell replication or nuclear replication events. Canonically,	Interacting selectively with any protein or protein complex (a complex of two or more proteins that may include other nonprotein molecules) [goid 5515] [pmid 9001210] [evidence IPI]; Interacting selectively with any protein or protein complex (a complex o
ILMN_1709085	GSG2	6.94955	7.05982	6.83032	6.99767	6.4366	6.27185	6.2331	6.28851	6.66304	6.87691	6.83462	6.64546	4.69136	4.63604	4.16216	4.75843	5.44412e-06	1.41581e-08	2.29889e-07	0.000225701	3.72398e-07	3.06414e-05	0.999492	0.978438	25	0.373086	6.42899	0.443209	-2.25627	1	1	139	2	NM_031965.2	A membrane-bounded organelle of eukaryotic cells in which chromosomes are housed and replicated. In most cells, the nucleus contains all of the cell's chromosomes except the organellar chromosomes, and is the site of RNA synthesis and processing. In some	The process of introducing a phosphate group on to a protein [goid 6468] [evidence IEA]; The process of introducing a phosphate group on to a protein [goid 6468] [pmid 11228240] [evidence IDA]; The progression of biochemical and morphological phases and e	Interacting selectively with a nucleotide, any compound consisting of a nucleoside that is esterified with (ortho)phosphate or an oligophosphate at any hydroxyl group on the ribose or deoxyribose moiety [goid 166] [evidence IEA]; Interacting selectively w
ILMN_2332250	ACOT7	8.28084	8.40194	8.16381	8.3183	7.80414	7.71749	7.93235	7.71886	8.40136	8.13917	8.17286	8.11501	6.74569	6.6802	6.33251	6.82362	0.000129636	3.46547e-09	8.72171e-05	0.0024819	1.22819e-07	0.00289966	0.999738	0.964583	26	0.489777	6.91074	0.529532	-1.88846	1	1	140	2	NM_007274.3	All of the contents of a cell excluding the plasma membrane and nucleus, but including other subcellular structures [goid 5737] [pmid 10578051] [evidence TAS]; A semiautonomous, self replicating organelle that occurs in varying numbers, shapes, and sizes	The chemical reactions and pathways involving lipids, compounds soluble in an organic solvent but not, or sparingly, in an aqueous solvent. Includes fatty acids; neutral fats, other fatty-acid esters, and soaps; long-chain (fatty) alcohols and waxes; sphi	Interacting selectively with acyl-CoA, any derivative of coenzyme A in which the sulfhydryl group is in thiolester linkage with a fatty acyl group [goid 62] [pmid 10578051] [evidence TAS]; Catalysis of the reaction: a carboxylic ester + H2O = an alcohol +
ILMN_1744830	ARHGAP11A	5.6268	5.90605	5.97127	5.94751	5.45165	5.38227	5.29802	5.18953	5.68097	5.6035	5.58776	5.6667	4.18909	4.05185	3.48114	4.28787	1.71906e-05	2.89882e-06	0.00126618	0.000539215	3.19521e-05	0.0227495	0.998844	0.942048	26	0.472245	4.4955	0.524296	-1.90732	1	1	141	2	NM_014783.2	The living contents of a cell; the matter contained within (but not including) the plasma membrane, usually taken to exclude large vacuoles and masses of secretory or ingested material. In eukaryotes it includes the nucleus and cytoplasm [goid 5622] [evid	The cascade of processes by which a signal interacts with a receptor, causing a change in the level or activity of a second messenger or other downstream target, and ultimately effecting a change in the functioning of the cell [goid 7165] [evidence IEA]	Increases the activity of a GTPase, an enzyme that catalyzes the hydrolysis of GTP [goid 5096] [evidence IEA]
ILMN_1727459	ORC1L	6.24196	6.28502	6.18101	5.97376	5.40954	5.35236	4.8552	5.2008	5.70701	5.86153	5.70627	6.056	4.2844	4.01262	3.92854	3.62481	0.000396247	6.95798e-09	0.00654581	0.00586126	2.14647e-07	0.0759036	0.998812	0.954065	55	0.374221	6.66828	0.409636	-2.44119	1	1	142	2	NM_004153.2	A membrane-bounded organelle of eukaryotic cells in which chromosomes are housed and replicated. In most cells, the nucleus contains all of the cell's chromosomes except the organellar chromosomes, and is the site of RNA synthesis and processing. In some	The process whereby new strands of DNA are synthesized. The template for replication can either be an existing DNA molecule or RNA [goid 6260] [evidence IEA]; The process whereby new strands of DNA are synthesized. The template for replication can either	Interacting selectively with a nucleotide, any compound consisting of a nucleoside that is esterified with (ortho)phosphate or an oligophosphate at any hydroxyl group on the ribose or deoxyribose moiety [goid 166] [evidence IEA]; Interacting selectively w
ILMN_1696266	XRCC3	8.46524	8.38501	8.37765	8.42933	8.117	7.72518	7.60716	7.66046	8.11296	8.07105	8.07791	8.26603	6.5486	6.60718	6.13572	6.38589	3.13161e-05	3.19375e-09	0.0002349	0.000837544	1.15017e-07	0.00620789	0.99966	0.966547	19	0.442961	6.93924	0.494825	-2.02092	1	1	143	2	NM_001100118.1	A membrane-bounded organelle of eukaryotic cells in which chromosomes are housed and replicated. In most cells, the nucleus contains all of the cell's chromosomes except the organellar chromosomes, and is the site of RNA synthesis and processing. In some	The process of restoring DNA after damage. Genomes are subject to damage by chemical and physical agents in the environment (e.g. UV and ionizing radiations, chemical mutagens, fungal and bacterial toxins, etc.) and by free radicals or alkylating agents e	Interacting selectively with a nucleotide, any compound consisting of a nucleoside that is esterified with (ortho)phosphate or an oligophosphate at any hydroxyl group on the ribose or deoxyribose moiety [goid 166] [evidence IEA]; Interacting selectively w
ILMN_1722127	RAD54B	7.52626	7.44588	7.64595	7.57035	7.03883	6.92127	6.64597	6.80469	7.33906	7.30423	7.30774	7.4309	5.97751	5.96732	5.49742	5.53507	0.000219485	1.58678e-07	4.95194e-05	0.00376951	2.7797e-06	0.00187707	0.999575	0.960074	38	0.451316	5.556	0.486965	-2.05354	1	1	144	2	NM_012415.2	A membrane-bounded organelle of eukaryotic cells in which chromosomes are housed and replicated. In most cells, the nucleus contains all of the cell's chromosomes except the organellar chromosomes, and is the site of RNA synthesis and processing. In some	The error-free repair of a double-strand break in DNA in which the broken DNA molecule is repaired using homologous sequences. A strand in the broken DNA searches for a homologous region in an intact chromosome to serve as the template for DNA synthesis.	Interacting selectively with a nucleotide, any compound consisting of a nucleoside that is esterified with (ortho)phosphate or an oligophosphate at any hydroxyl group on the ribose or deoxyribose moiety [goid 166] [evidence IEA]; Interacting selectively w
ILMN_2131336	KIAA0286	7.7886	7.81097	7.92287	7.82879	6.9371	7.11273	6.94741	7.18959	7.4309	7.58164	7.55014	7.79364	5.91002	6.004	5.60195	5.88737	1.55627e-05	1.61591e-10	0.000120696	0.000501362	1.26211e-08	0.00368626	0.999734	0.977516	4	0.416194	7.8989	0.451366	-2.2155	1	1	145	2	NM_015257.1
ILMN_1776577	DCC1	7.31361	7.2362	7.27599	7.43518	6.69738	6.5942	6.51211	6.56846	6.90409	7.07183	7.17119	7.0589	5.70873	5.75869	5.57056	5.51741	4.05718e-06	3.41465e-11	0.000124127	0.000184949	4.06266e-09	0.00376535	0.999838	0.982602	8	0.477168	8.39119	0.501296	-1.99483	1	1	146	2	NM_024094.1	A membrane-bounded organelle of eukaryotic cells in which chromosomes are housed and replicated. In most cells, the nucleus contains all of the cell's chromosomes except the organellar chromosomes, and is the site of RNA synthesis and processing. In some	The process whereby new strands of DNA are synthesized. The template for replication can either be an existing DNA molecule or RNA [goid 6260] [evidence IEA]; The progression of biochemical and morphological phases and events that occur in a cell during s	Interacting selectively with DNA (deoxyribonucleic acid) [goid 3677] [evidence IEA]
ILMN_1777233	E2F2	8.44429	8.75478	8.72168	8.76287	7.7179	7.49013	7.55533	7.3651	7.91997	7.99108	8.12897	8.20456	5.87368	5.81897	5.81751	5.84035	7.49365e-08	3.28626e-12	1.76005e-05	9.77563e-06	8.22403e-10	0.000856455	0.999798	0.989642	43	0.311833	9.08492	0.358903	-2.78627	1	1	147	2	NM_004091.2	A membrane-bounded organelle of eukaryotic cells in which chromosomes are housed and replicated. In most cells, the nucleus contains all of the cell's chromosomes except the organellar chromosomes, and is the site of RNA synthesis and processing. In some	Any process that modulates the frequency, rate or extent of DNA-dependent transcription [goid 6355] [evidence IEA]; Any process involved in starting transcription from the RNA polymerase II promoter [goid 6367] [pmid 8246996] [evidence TAS]; A form of pro	The function of binding to a specific DNA sequence in order to modulate transcription. The transcription factor may or may not also interact selectively with a protein or macromolecular complex [goid 3700] [pmid 8246995] [evidence NAS]; Functions to initi
ILMN_1651237	CDT1	9.10408	9.58616	9.478	9.47013	8.63262	8.44678	8.41579	8.43081	8.93495	8.74226	8.82283	8.85155	7.24049	7.11735	6.96976	6.95415	1.18028e-06	5.65745e-09	2.37323e-05	7.5189e-05	1.80898e-07	0.00107984	0.999794	0.980432	52	0.392897	6.74257	0.43112	-2.31954	1	1	148	2	NM_030928.2	A membrane-bounded organelle of eukaryotic cells in which chromosomes are housed and replicated. In most cells, the nucleus contains all of the cell's chromosomes except the organellar chromosomes, and is the site of RNA synthesis and processing. In some	A signal transduction based surveillance mechanism that prevents the initiation of mitosis until DNA replication is complete, thereby ensuring that progeny inherit a full complement of the genome [goid 76] [pmid 14672932] [evidence IDA]; The process where	Interacting selectively with DNA (deoxyribonucleic acid) [goid 3677] [evidence ISS]; Interacting selectively with any protein or protein complex (a complex of two or more proteins that may include other nonprotein molecules) [goid 5515] [pmid 15232106] [e
ILMN_1754272	FLJ13912	8.62664	8.81237	8.8006	8.76727	7.99662	7.92217	8.07458	7.84716	8.27662	8.15036	8.25781	8.30091	7.15343	6.93969	7.07368	6.98516	2.57053e-07	8.06404e-10	0.000174305	2.3349e-05	3.94186e-08	0.00495345	0.999912	0.98558	16	0.499996	7.4043	0.518101	-1.93012	1	1	149	2	NM_022770.2	A membrane-bounded organelle of eukaryotic cells in which chromosomes are housed and replicated. In most cells, the nucleus contains all of the cell's chromosomes except the organellar chromosomes, and is the site of RNA synthesis and processing. In some	The process whereby new strands of DNA are synthesized. The template for replication can either be an existing DNA molecule or RNA [goid 6260] [evidence IEA]
ILMN_1656452	FLJ13909	8.5293	8.98515	8.96245	8.89747	8.42625	8.17887	8.39242	8.05461	8.49981	8.63557	8.65877	8.68106	7.06855	7.22178	6.94297	7.11083	7.62607e-05	5.40077e-09	0.000408339	0.00163917	1.74282e-07	0.00946771	0.999733	0.962047	0	0.480743	6.75875	0.519648	-1.92438	1	1	150	2	NM_025108.2
ILMN_1678669	RRM2	7.69064	7.20147	7.27374	7.30624	6.20233	6.35306	6.19079	6.38508	6.54513	6.46857	6.5244	6.75185	4.74818	4.34934	4.58256	4.96159	2.82839e-06	3.85764e-08	0.00035475	0.000143023	8.55413e-07	0.00849969	0.999335	0.97351	91	0.353887	6.06782	0.395196	-2.53039	1	1	151	2	NM_001034.1	All of the contents of a cell excluding the plasma membrane and nucleus, but including other subcellular structures [goid 5737] [evidence NAS]; That part of the cytoplasm that does not contain membranous or particulate subcellular components [goid 5829] [	The process whereby new strands of DNA are synthesized. The template for replication can either be an existing DNA molecule or RNA [goid 6260] [evidence NAS]; The chemical reactions and pathways involving a deoxyribonucleoside diphosphate, a glycosamine c	Catalysis of the reaction: 2'-deoxyribonucleoside diphosphate + thioredoxin disulfide + H2O = ribonucleoside diphosphate + thioredoxin. Thioredoxin disulfide is the oxidized form of thioredoxin [goid 4748] [pmid 1627826] [evidence NAS]; Interacting select
ILMN_1783285	CTPS	9.71802	9.53892	9.66207	9.60486	9.03078	8.93229	8.58301	8.90157	9.14374	9.21851	9.02541	9.08318	7.99719	7.69497	7.866	7.95125	8.59334e-06	1.43642e-09	0.0174699	0.000314555	6.09483e-08	0.155331	0.999839	0.969543	57	0.498371	7.21504	0.521649	-1.917	1	1	152	2	NM_001905.1	The part of a cell or its extracellular environment in which a gene product is located. A gene product may be located in one or more parts of a cell and its location may be as specific as a particular macromolecular complex, that is, a stable, persistent	The chemical reactions and pathways involving nucleobases, nucleosides, nucleotides and nucleic acids [goid 6139] [pmid 2113467] [evidence TAS]; The chemical reactions and pathways resulting in the formation of a pyrimidine nucleotide, a compound consisti	Catalysis of the reaction: ATP + UTP + NH3 = ADP + phosphate + CTP [goid 3883] [pmid 16179339] [evidence IGI]; Catalysis of the reaction: ATP + UTP + NH3 = ADP + phosphate + CTP [goid 3883] [pmid 16179339] [evidence EXP]; Catalysis of the reaction: ATP +
ILMN_2074258	BARD1	8.76889	8.61522	8.85926	8.76667	8.18014	8.10853	7.91256	7.82048	8.19989	8.46378	8.39773	8.20678	6.81402	6.86898	6.8376	7.03154	5.20615e-06	5.09749e-10	0.00128775	0.000219761	2.86077e-08	0.0230191	0.999808	0.974697	91	0.470398	7.54352	0.501191	-1.99525	1	1	153	2	NM_000465.1	A protein complex that includes a ubiquitin-protein ligase (E3) and other proteins that may confer substrate specificity on the complex [goid 151] [pmid 14976165] [evidence NAS]; The living contents of a cell; the matter contained within (but not includin	A homeostatic process involved in the maintenance of an internal equilibrium within a defined tissue of an organism, including control of cellular proliferation and death and control of metabolic function [goid 1894] [pmid 15782130] [evidence TAS]; A chan	Interacting selectively with an RNA molecule or a portion thereof [goid 3723] [pmid 12419249] [evidence IDA]; Catalysis of the reaction: ATP + ubiquitin + protein lysine = AMP + diphosphate + protein N-ubiquityllysine [goid 4842] [pmid 15905410] [evidence
ILMN_2404906	SGOL1	7.19246	7.18216	6.8186	7.15131	6.55721	6.40998	6.56586	6.45014	7.06997	7.08796	6.94899	6.98959	4.81832	4.35863	4.54311	4.18511	1.49542e-07	8.50079e-09	1.1472e-06	1.57306e-05	2.51183e-07	0.000100482	0.999463	0.981069	9	0.337022	6.60001	0.423029	-2.3639	1	1	154	2	NM_001012413.1	The region of a chromosome that includes the centromere and associated proteins. In monocentric chromosomes, this region corresponds to a single area of the chromosome, whereas in holocentric chromosomes, it is evenly distributed along the chromosome [goi	The progression of biochemical and morphological phases and events that occur in a cell during successive cell replication or nuclear replication events. Canonically, the cell cycle comprises the replication and segregation of genetic material followed by	Interacting selectively with any protein or protein complex (a complex of two or more proteins that may include other nonprotein molecules) [goid 5515] [pmid 16541025] [evidence IPI]
ILMN_2219712	HMGB2	10.1015	10.0147	10.0948	9.99595	9.44735	9.38225	9.68057	9.58264	10.288	10.2847	10.2462	10.1973	7.84158	7.7944	7.93198	7.93125	3.58282e-09	8.08575e-12	1.0783e-09	1.18742e-06	1.45811e-09	7.34592e-07	0.999943	0.994155	146	0.365034	8.83621	0.426152	-2.34658	1	1	155	2	NM_002129.2	A chromosome found in the nucleus of a eukaryotic cell [goid 228] [pmid 1551873] [evidence TAS]; The ordered and organized complex of DNA and protein that forms the chromosome [goid 785] [evidence IEA]; A highly compacted molecule of DNA and associated pr	The process whereby new strands of DNA are synthesized. The template for replication can either be an existing DNA molecule or RNA [goid 6260] [pmid 11909973] [evidence TAS]; The process by which interchain hydrogen bonds between two strands of DNA are br	Interacting selectively with double-stranded DNA [goid 3690] [pmid 11909973] [evidence TAS]; Interacting selectively with single-stranded DNA [goid 3697] [pmid 11909973] [evidence TAS]; The function of binding to a specific DNA sequence in order to modula
ILMN_2041046	CKS1B	11.2943	11.105	11.2862	11.3004	10.6347	10.7854	10.709	10.7289	11.4216	11.318	11.3416	11.185	8.92763	9.09513	9.1532	9.17851	2.29663e-07	1.28242e-12	1.04834e-08	2.16634e-05	4.91427e-10	3.36343e-06	0.999942	0.991889	95	0.384227	9.30854	0.446468	-2.2398	1	1	156	2	NM_001826.1	That part of the nuclear content other than the chromosomes or the nucleolus [goid 5654] [pmid 11231585] [evidence EXP]	The progression of biochemical and morphological phases and events that occur in a cell during successive cell replication or nuclear replication events. Canonically, the cell cycle comprises the replication and segregation of genetic material followed by	Catalysis of the transfer of a phosphate group, usually from ATP, to a substrate molecule [goid 16301] [evidence IEA]; Modulates the activity of a cyclin-dependent protein kinase, enzymes of the protein kinase family that are regulated through association
ILMN_2103685	DEPDC1B	8.78244	8.53308	8.62018	8.48563	7.96513	8.14053	8.09004	8.28387	8.70423	8.67618	8.54684	8.36043	6.07857	6.05695	6.04496	6.13402	1.94224e-07	1.07683e-11	3.09842e-08	1.91299e-05	1.76061e-09	7.036e-06	0.999819	0.989551	9	0.356168	8.75434	0.448535	-2.22948	1	1	157	2	NM_018369.1	The living contents of a cell; the matter contained within (but not including) the plasma membrane, usually taken to exclude large vacuoles and masses of secretory or ingested material. In eukaryotes it includes the nucleus and cytoplasm [goid 5622] [evid	A series of reactions within the cell that occur as a result of a single trigger reaction or compound [goid 7242] [evidence IEA]	Increases the activity of a GTPase, an enzyme that catalyzes the hydrolysis of GTP [goid 5096] [evidence IEA]
ILMN_1655642	KIAA1794	8.77299	8.70779	8.77227	8.63304	8.10451	8.38553	8.3493	8.45978	8.69366	8.95612	8.55783	8.52711	6.4505	6.3611	6.50886	6.72876	4.52817e-06	4.83344e-10	9.03882e-07	0.000200096	2.77611e-08	8.39686e-05	0.999741	0.979726	38	0.410638	7.55656	0.494475	-2.02235	1	1	158	2	NM_018193.2	A membrane-bounded organelle of eukaryotic cells in which chromosomes are housed and replicated. In most cells, the nucleus contains all of the cell's chromosomes except the organellar chromosomes, and is the site of RNA synthesis and processing. In some	The process of restoring DNA after damage. Genomes are subject to damage by chemical and physical agents in the environment (e.g. UV and ionizing radiations, chemical mutagens, fungal and bacterial toxins, etc.) and by free radicals or alkylating agents e	Interacting selectively with any protein or protein complex (a complex of two or more proteins that may include other nonprotein molecules) [goid 5515] [pmid 17353931] [evidence IPI]; Interacting selectively with any protein or protein complex (a complex
ILMN_1727055	C12orf48	9.18828	9.13307	9.27547	9.21522	8.69765	8.71875	8.84432	8.71597	9.14931	9.222	9.14329	9.06102	7.3552	7.12136	7.21647	7.34585	4.18987e-08	1.15774e-12	1.056e-08	6.69389e-06	4.84187e-10	3.36343e-06	0.999937	0.992515	1	0.443956	9.31499	0.504162	-1.98349	1	1	159	2	NM_017915.2	A membrane-bounded organelle of eukaryotic cells in which chromosomes are housed and replicated. In most cells, the nucleus contains all of the cell's chromosomes except the organellar chromosomes, and is the site of RNA synthesis and processing. In some		Interacting selectively with DNA (deoxyribonucleic acid) [goid 3677] [evidence IEA]
ILMN_1673673	PBK	8.38501	8.58371	8.38783	8.43956	8.01224	8.04345	8.08316	7.87586	8.56493	8.44794	8.50097	8.37071	5.92366	5.92723	6.24423	6.01816	2.36496e-09	1.49023e-10	7.80954e-09	8.78798e-07	1.19049e-08	2.77578e-06	0.999858	0.99149	24	0.367526	7.92427	0.457327	-2.18662	1	1	160	2	NM_018492.2	The part of a cell or its extracellular environment in which a gene product is located. A gene product may be located in one or more parts of a cell and its location may be as specific as a particular macromolecular complex, that is, a stable, persistent	The process of introducing a phosphate group on to a protein [goid 6468] [evidence NAS]; Progression through mitosis, the division of the eukaryotic cell nucleus to produce two daughter nuclei that, usually, contain the identical chromosome complement to	Interacting selectively with a nucleotide, any compound consisting of a nucleoside that is esterified with (ortho)phosphate or an oligophosphate at any hydroxyl group on the ribose or deoxyribose moiety [goid 166] [evidence IEA]; Catalysis of the reaction
ILMN_1771224	C18orf24	7.77905	7.74819	7.65752	7.79208	7.34852	7.17221	7.24882	7.23439	7.70905	7.56661	7.75305	7.58711	5.29002	5.42574	5.71962	5.24337	5.27961e-07	3.56721e-11	1.72843e-07	4.00875e-05	4.18417e-09	2.49352e-05	0.999763	0.98677	4	0.388572	8.37839	0.470003	-2.12765	1	1	161	2	NM_145060.3
ILMN_2148796	MND1	8.47716	8.5324	8.44118	8.55375	7.96405	8.00687	8.01569	8.00252	8.42278	8.26676	8.41838	8.40447	6.11819	6.37243	6.03028	6.29014	1.94513e-08	5.59046e-11	2.16955e-10	3.97537e-06	5.68905e-09	2.53372e-07	0.999898	0.992762	3	0.395133	8.24496	0.473777	-2.1107	1	1	162	2	NM_032117.2	A membrane-bounded organelle of eukaryotic cells in which chromosomes are housed and replicated. In most cells, the nucleus contains all of the cell's chromosomes except the organellar chromosomes, and is the site of RNA synthesis and processing. In some	Any process by which a new genotype is formed by reassortment of genes resulting in gene combinations different from those that were present in the parents. In eukaryotes genetic recombination can occur by chromosome assortment, intrachromosomal recombina	Interacting selectively with DNA (deoxyribonucleic acid) [goid 3677] [evidence IEA]; Interacting selectively with any protein or protein complex (a complex of two or more proteins that may include other nonprotein molecules) [goid 5515] [evidence IEA]
ILMN_2157240	MNS1	9.12591	9.13022	9.22892	9.22075	8.89143	8.92162	8.87354	8.9529	9.17217	9.14275	9.2249	9.12954	7.31494	7.45675	7.39494	7.40331	6.942e-12	1.23612e-12	3.34567e-11	2.12816e-08	4.84187e-10	1.17218e-07	0.999976	0.99674	7	0.492871	9.31499	0.562538	-1.77766	1	1	163	2	NM_018365.1	A membrane-bounded organelle of eukaryotic cells in which chromosomes are housed and replicated. In most cells, the nucleus contains all of the cell's chromosomes except the organellar chromosomes, and is the site of RNA synthesis and processing. In some	Progression through the nuclear division phase of a meiotic cell cycle, the specialized nuclear and cell division in which a single diploid cell undergoes two nuclear divisions following a single round of DNA replication in order to produce four daughter
ILMN_1681503	MCM2	9.21765	9.30499	9.41707	9.34038	8.80611	8.69929	8.47648	8.5523	8.8657	8.87564	8.85379	9.11795	6.96762	6.84232	6.56104	6.84471	7.53864e-09	2.58573e-09	2.73277e-06	1.9474e-06	9.74116e-08	0.000194418	0.999806	0.985253	135	0.37751	7.01139	0.452819	-2.20839	1	1	164	2	NM_004526.2	The ordered and organized complex of DNA and protein that forms the chromosome [goid 785] [pmid 8798650] [evidence TAS]; A membrane-bounded organelle of eukaryotic cells in which chromosomes are housed and replicated. In most cells, the nucleus contains a	The process whereby new strands of DNA are synthesized. The template for replication can either be an existing DNA molecule or RNA [goid 6260] [pmid 12791985] [evidence EXP]; The process whereby new strands of DNA are synthesized. The template for replica	Interacting selectively with a nucleotide, any compound consisting of a nucleoside that is esterified with (ortho)phosphate or an oligophosphate at any hydroxyl group on the ribose or deoxyribose moiety [goid 166] [evidence IEA]; Interacting selectively w
ILMN_1703906	DKFZp762E1312	9.69834	9.5072	9.69875	9.75928	9.2071	9.24303	9.07863	8.96087	9.44183	9.42734	9.38658	9.41618	7.50095	7.05834	6.91713	7.15437	7.91851e-07	1.89176e-10	1.27446e-06	5.59658e-05	1.42755e-08	0.00010909	0.999784	0.982914	14	0.378434	7.84541	0.469521	-2.12983	1	1	165	2	NM_018410.3	A membrane-bounded organelle of eukaryotic cells in which chromosomes are housed and replicated. In most cells, the nucleus contains all of the cell's chromosomes except the organellar chromosomes, and is the site of RNA synthesis and processing. In some		Interacting selectively with DNA (deoxyribonucleic acid) [goid 3677] [evidence IEA]
ILMN_1695414	ASF1B	9.45639	9.61562	9.32571	9.49666	9.04383	8.92431	8.93606	8.74754	9.02136	8.89197	8.92023	9.1034	7.00191	7.09012	6.76182	6.85734	3.04672e-08	4.25154e-11	6.34713e-07	5.57618e-06	4.65359e-09	6.51311e-05	0.999848	0.988267	23	0.403726	8.33221	0.496307	-2.01488	1	1	166	2	NM_018154.2	The ordered and organized complex of DNA and protein that forms the chromosome [goid 785] [evidence IEA]; A membrane-bounded organelle of eukaryotic cells in which chromosomes are housed and replicated. In most cells, the nucleus contains all of the cell'	The formation or destruction of chromatin structures [goid 6333] [evidence IEA]; The aggregation, arrangement and bonding together of a nucleosome, the beadlike structural units of eukaryotic chromatin composed of histones and DNA [goid 6334] [evidence IE	Interacting selectively with a histone, any of a group of water-soluble proteins found in association with the DNA of plant and animal chromosomes. They are involved in the condensation and coiling of chromosomes during cell division and have also been im
ILMN_1740291	POLQ	8.93051	9.16338	9.35943	9.20957	8.46132	8.64289	8.64604	8.55085	8.84066	9.04327	8.78744	8.9529	6.60993	6.58586	6.68534	6.6433	5.94725e-08	9.05975e-12	1.09869e-07	8.38095e-06	1.56472e-09	1.79114e-05	0.999855	0.989862	31	0.370436	8.80556	0.454554	-2.19996	1	1	167	2	NM_199420.3	That part of the nuclear content other than the chromosomes or the nucleolus [goid 5654] [pmid 10395804] [evidence TAS]	The process whereby new strands of DNA are synthesized. The template for replication can either be an existing DNA molecule or RNA [goid 6260] [evidence IEA]; The process of restoring DNA after damage. Genomes are subject to damage by chemical and physica	Interacting selectively with a nucleotide, any compound consisting of a nucleoside that is esterified with (ortho)phosphate or an oligophosphate at any hydroxyl group on the ribose or deoxyribose moiety [goid 166] [evidence IEA]; Interacting selectively w
ILMN_2413650	STIL	9.24661	9.30589	9.6171	9.42642	8.84527	8.92763	8.93051	8.835	9.14861	9.25999	9.11133	9.07491	7.29864	7.53018	7.16215	7.45675	3.33371e-08	8.92714e-09	3.99705e-06	5.84933e-06	2.60951e-07	0.000263515	0.999846	0.981591	10	0.450441	6.58344	0.511887	-1.95356	1	1	168	2	NM_003035.2	All of the contents of a cell excluding the plasma membrane and nucleus, but including other subcellular structures [goid 5737] [evidence IEA]	The biological process whose specific outcome is the progression of a multicellular organism over time from an initial condition (e.g. a zygote or a young adult) to a later condition (e.g. a multicellular animal or an aged adult) [goid 7275] [evidence IEA
ILMN_1809590	Pfs2	10.9868	11.168	11.1273	11.1273	10.5998	10.4799	10.4448	10.4381	10.542	10.6941	10.685	10.6161	8.75301	8.66023	8.89866	8.835	4.75018e-11	5.21969e-11	8.14948e-08	5.29537e-08	5.35619e-09	1.41749e-05	0.999951	0.99331	3	0.426425	8.27114	0.496524	-2.014	1	1	169	2	NM_016095.1	A membrane-bounded organelle of eukaryotic cells in which chromosomes are housed and replicated. In most cells, the nucleus contains all of the cell's chromosomes except the organellar chromosomes, and is the site of RNA synthesis and processing. In some	The process whereby new strands of DNA are synthesized. The template for replication can either be an existing DNA molecule or RNA [goid 6260] [evidence IEA]	Interacting selectively with any protein or protein complex (a complex of two or more proteins that may include other nonprotein molecules) [goid 5515] [pmid 17525332] [evidence IPI]
ILMN_2143155	KIF11	8.2603	8.36354	8.29747	8.23175	7.49048	7.64537	7.58064	7.85187	7.92999	8.02099	7.897	7.85772	5.70273	5.40729	5.75997	5.74685	4.8655e-08	5.16605e-10	6.63631e-09	7.2319e-06	2.8918e-08	2.50393e-06	0.999799	0.989434	111	0.363697	7.53883	0.451607	-2.21432	1	1	170	2	NM_004523.2	Either of the ends of a spindle, where spindle microtubules are organized; usually contains a microtubule organizing center and accessory molecules, spindle microtubules and astral microtubules [goid 922] [pmid 14718566] [evidence IDA]; A membrane-bounded	Movement of organelles, other microtubules and other particles along microtubules, mediated by motor proteins [goid 7018] [evidence IEA]; The progression of biochemical and morphological phases and events that occur in a cell during successive cell replic	Interacting selectively with a nucleotide, any compound consisting of a nucleoside that is esterified with (ortho)phosphate or an oligophosphate at any hydroxyl group on the ribose or deoxyribose moiety [goid 166] [evidence IEA]; Catalysis of movement alo
ILMN_1663195	MCM7	12.543	12.642	12.6951	12.5995	12.2203	12.1314	12.1111	12.1806	12.4909	12.3777	12.3356	12.3112	10.9126	10.7474	10.8114	10.7134	2.5481e-10	8.02356e-11	4.77198e-08	2.01588e-07	7.36996e-09	9.51487e-06	0.999973	0.992346	144	0.492824	8.13254	0.546941	-1.82835	1	1	171	2	NM_182776.1	A membrane-bounded organelle of eukaryotic cells in which chromosomes are housed and replicated. In most cells, the nucleus contains all of the cell's chromosomes except the organellar chromosomes, and is the site of RNA synthesis and processing. In some	The process by which DNA replication is started; this involves the separation of a stretch of the DNA double helix, the recruitment of DNA polymerases and the initiation of polymerase action [goid 6270] [evidence IEA]; The process whereby new strands of D	Interacting selectively with a nucleotide, any compound consisting of a nucleoside that is esterified with (ortho)phosphate or an oligophosphate at any hydroxyl group on the ribose or deoxyribose moiety [goid 166] [evidence IEA]; Interacting selectively w
ILMN_1786125	CCNA2	10.4069	10.1665	10.1532	10.2327	9.60486	9.65316	9.64192	9.69168	9.93063	9.85623	9.89872	9.83513	7.45837	7.59132	7.87358	7.65611	1.31716e-08	4.64162e-12	6.51837e-08	2.9636e-06	1.01639e-09	1.19301e-05	0.999901	0.991456	128	0.375364	8.99294	0.465753	-2.14706	1	1	172	2	NM_001237.2	The pronucleus originating from the ovum that is being fertilized [goid 1939] [evidence IEA]; The pronucleus originating from the spermatozoa that was involved in fertilization [goid 1940] [evidence IEA]; A membrane-bounded organelle of eukaryotic cells i	The progression of biochemical and morphological phases and events that occur in a cell during successive cell replication or nuclear replication events. Canonically, the cell cycle comprises the replication and segregation of genetic material followed by	Interacting selectively with any protein or protein complex (a complex of two or more proteins that may include other nonprotein molecules) [goid 5515] [pmid 17254966] [evidence IPI]; Interacting selectively with any protein or protein complex (a complex
ILMN_1751444	HCAP-G	10.0061	9.78554	10.0513	9.8475	9.47086	9.58161	9.47668	9.34811	9.78478	9.63785	9.66336	9.53652	7.19929	7.20997	7.35552	7.34024	5.14647e-09	1.15859e-10	1.76999e-10	1.42425e-06	9.76444e-09	2.28468e-07	0.999905	0.992896	0	0.374663	8.01035	0.485694	-2.05891	1	1	173	2	NM_022346.3	A membrane-bounded organelle of eukaryotic cells in which chromosomes are housed and replicated. In most cells, the nucleus contains all of the cell's chromosomes except the organellar chromosomes, and is the site of RNA synthesis and processing. In some	The progression of biochemical and morphological phases and events that occur in a cell during successive cell replication or nuclear replication events. Canonically, the cell cycle comprises the replication and segregation of genetic material followed by	Interacting selectively with any protein or protein complex (a complex of two or more proteins that may include other nonprotein molecules) [goid 5515] [pmid 17353931] [evidence IPI]
ILMN_2212909	MELK	10.6249	10.4746	10.6694	10.5373	10.0549	10.1522	9.99656	10.1068	10.4424	10.2586	10.2616	10.127	7.98366	7.96513	8.07219	7.9583	1.50621e-09	2.96252e-11	8.65576e-11	6.59639e-07	3.65104e-09	1.36533e-07	0.999938	0.994295	59	0.382021	8.43758	0.482594	-2.07214	1	1	174	2	NM_014791.2	All of the contents of a cell excluding the plasma membrane and nucleus, but including other subcellular structures [goid 5737] [evidence IEA]	The process of introducing a phosphate group on to a protein [goid 6468] [evidence IEA]	Interacting selectively with a nucleotide, any compound consisting of a nucleoside that is esterified with (ortho)phosphate or an oligophosphate at any hydroxyl group on the ribose or deoxyribose moiety [goid 166] [evidence IEA]; Catalysis of the reaction
ILMN_1714730	UBE2C	11.4767	11.3844	11.4526	11.4016	10.8664	10.9403	10.8724	10.9165	11.1633	11.101	11.1273	11.0827	8.93666	8.91278	9.02658	8.78893	6.43041e-13	4.01346e-13	8.44286e-11	1.48503e-08	2.18733e-10	1.36533e-07	0.999977	0.997311	133	0.387931	9.66008	0.48051	-2.08112	1	1	175	2	NM_181803.1	That part of the nuclear content other than the chromosomes or the nucleolus [goid 5654] [pmid 15029244] [evidence EXP]; That part of the nuclear content other than the chromosomes or the nucleolus [goid 5654] [pmid 10548110] [evidence EXP]; That part of	The covalent alteration of one or more amino acids occurring in a protein after the protein has been completely translated and released from the ribosome [goid 43687] [evidence IEA]; Any process that modulates the frequency, rate or extent of the chemical	Catalysis of ATP-dependent isopeptide bond formation between the carboxy-terminal residues of a small conjugating protein such as ubiquitin or a ubiquitin-like protein, and a substrate lysine residue. This function may be performed alone or in conjunction
ILMN_2409298	NUSAP1	9.71191	9.58161	9.44857	9.56873	9.10858	9.08318	9.14439	9.18828	9.42577	9.30589	9.41987	9.31586	7.15639	7.00151	7.19355	7.20367	3.37768e-11	1.73908e-11	1.40869e-09	4.35987e-08	2.4797e-09	8.63706e-07	0.999936	0.994758	71	0.395752	8.6056	0.492163	-2.03185	1	1	176	2	NM_018454.5	A membrane-bounded organelle of eukaryotic cells in which chromosomes are housed and replicated. In most cells, the nucleus contains all of the cell's chromosomes except the organellar chromosomes, and is the site of RNA synthesis and processing. In some	A cell cycle process that results in the division of the cytoplasm of a cell after mitosis, resulting in the separation of the original cell into two daughter cells [goid 281] [pmid 12963707] [evidence IDA]; The progression of biochemical and morphologica	Interacting selectively with DNA (deoxyribonucleic acid) [goid 3677] [evidence IEA]
ILMN_2049021	PTTG3	11.5156	11.4189	11.3514	11.37	11.0301	11.05	11.0855	11.1649	11.3582	11.2923	11.4055	11.0991	8.98683	9.09449	9.18828	9.07573	7.53198e-09	2.65676e-12	3.01254e-09	1.9474e-06	7.38034e-10	1.44868e-06	0.999945	0.992997	2	0.415551	9.13192	0.517885	-1.93093	1	1	177	2	NR_002734.1	A membrane-bounded organelle of eukaryotic cells in which chromosomes are housed and replicated. In most cells, the nucleus contains all of the cell's chromosomes except the organellar chromosomes, and is the site of RNA synthesis and processing. In some	The chemical reactions and pathways involving DNA, deoxyribonucleic acid, one of the two main types of nucleic acid, consisting of a long, unbranched macromolecule formed from one, or more commonly, two, strands of linked deoxyribonucleotides [goid 6259]	Interacting selectively with a SH3 domain (Src homology 3) of a protein, small protein modules containing approximately 50 amino acid residues found in a great variety of intracellular or membrane-associated proteins [goid 17124] [evidence IEA]
ILMN_1684217	AURKB	10.3573	10.3613	10.2941	10.4288	9.87323	9.879	9.94888	9.95019	10.1061	9.93435	10.1329	9.95019	7.73248	7.77302	7.76287	7.64537	1.21103e-12	1.92668e-12	1.39605e-10	1.48503e-08	6.19177e-10	1.90211e-07	0.999961	0.99675	44	0.385553	9.20819	0.497778	-2.00893	1	1	178	2	NM_004217.2	The region of a chromosome that includes the centromere and associated proteins. In monocentric chromosomes, this region corresponds to a single area of the chromosome, whereas in holocentric chromosomes, it is evenly distributed along the chromosome [goi	The process of introducing a phosphate group on to a protein [goid 6468] [evidence IEA]; The progression of biochemical and morphological phases and events that occur in a cell during successive cell replication or nuclear replication events. Canonically,	Interacting selectively with a nucleotide, any compound consisting of a nucleoside that is esterified with (ortho)phosphate or an oligophosphate at any hydroxyl group on the ribose or deoxyribose moiety [goid 166] [evidence IEA]; Interacting selectively w
ILMN_2368718	CENPM	10.7811	10.9481	10.7439	10.951	10.4536	10.3284	10.4902	10.4332	10.4812	10.5602	10.5854	10.5176	8.38617	8.45978	8.48905	8.46708	2.41422e-10	8.86546e-12	1.92968e-11	1.97363e-07	1.55027e-09	1.17218e-07	0.999962	0.99566	17	0.418232	8.80959	0.516688	-1.9354	1	1	179	2	NM_001002876.1	The region of a chromosome that includes the centromere and associated proteins. In monocentric chromosomes, this region corresponds to a single area of the chromosome, whereas in holocentric chromosomes, it is evenly distributed along the chromosome [goi
ILMN_1683450	CDCA5	11.6534	11.7733	11.7153	11.7687	11.2541	11.2459	11.2841	11.2379	11.3868	11.3532	11.2923	11.3256	9.34389	9.39311	9.27479	9.14078	6.44811e-11	6.73905e-14	4.8354e-10	6.87565e-08	6.61101e-11	4.08924e-07	0.999973	0.996437	47	0.417043	10.1797	0.513172	-1.94866	1	1	180	2	NM_080668.2	A membrane-bounded organelle of eukaryotic cells in which chromosomes are housed and replicated. In most cells, the nucleus contains all of the cell's chromosomes except the organellar chromosomes, and is the site of RNA synthesis and processing. In some	Progression from G1 phase to S phase of the mitotic cell cycle [goid 82] [pmid 15837422] [evidence IDA]; The progression of biochemical and morphological phases and events that occur in a cell during successive cell replication or nuclear replication even	Interacting selectively with chromatin, the network of fibers of DNA and protein that make up the chromosomes of the eukaryotic nucleus during interphase [goid 3682] [pmid 15837422] [evidence TAS]; Interacting selectively with any protein or protein compl
ILMN_2349459	BIRC5	9.83513	9.87421	10.0023	10.007	9.46128	9.53732	9.48629	9.42071	9.50035	9.32067	9.38741	9.42577	7.39605	7.29362	7.3312	7.16308	1.21674e-10	2.1011e-11	5.54286e-11	1.19362e-07	2.81581e-09	1.2358e-07	0.999942	0.995439	143	0.410966	8.5504	0.525103	-1.90439	1	1	181	2	NM_001168.2	The region of a chromosome that includes the centromere and associated proteins. In monocentric chromosomes, this region corresponds to a single area of the chromosome, whereas in holocentric chromosomes, it is evenly distributed along the chromosome [goi	Progression from G2 phase to M phase of the mitotic cell cycle [goid 86] [pmid 9859993] [evidence IDA]; Progression from G2 phase to M phase of the mitotic cell cycle [goid 86] [evidence ISS]; A cellular process resulting in the division of the cytoplasm	[goid 4869] [evidence IEA]; Interacting selectively with any protein or protein complex (a complex of two or more proteins that may include other nonprotein molecules) [goid 5515] [pmid 12773388] [evidence IPI]; Interacting selectively with any protein o
ILMN_1671843	PSRC1	9.38741	9.53411	9.53411	9.41297	9.14439	9.10045	9.03848	9.09449	9.30038	9.17527	9.12954	9.31359	7.04118	7.15071	7.00151	6.87224	1.43019e-09	4.37325e-11	4.073e-11	6.4954e-07	4.68357e-09	1.21919e-07	0.999928	0.994293	6	0.408104	8.32942	0.516559	-1.93589	1	1	182	2	NM_001032290.1	All of the contents of a cell excluding the plasma membrane and nucleus, but including other subcellular structures [goid 5737] [evidence IEA]; The array of microtubules and associated molecules that forms between opposite poles of a eukaryotic cell durin	A process that results in a parallel arrangement of microtubules [goid 1578] [pmid 12427559] [evidence ISS]; The progression of biochemical and morphological phases and events that occur in a cell during successive cell replication or nuclear replication	Interacting selectively with microtubules, filaments composed of tubulin monomers [goid 8017] [pmid 12427559] [evidence ISS]
ILMN_1811472	KIF23	8.08079	8.02957	8.05461	7.97339	7.72306	7.69107	7.66474	7.73636	7.79994	7.73789	7.77255	7.76673	5.69051	5.80453	5.69894	5.30383	6.43434e-10	1.5107e-09	4.10977e-08	3.52766e-07	6.35505e-08	8.76453e-06	0.999819	0.989617	74	0.424017	7.19688	0.537501	-1.86046	1	1	183	2	NM_004856.4	Any of the long, generally straight, hollow tubes of internal diameter 12-15 nm and external diameter 24 nm found in a wide variety of eukaryotic cells; each consists (usually) of 13 protofilaments of polymeric tubulin, staggered in such a manner that the	Movement of organelles, other microtubules and other particles along microtubules, mediated by motor proteins [goid 7018] [evidence IEA]; Lengthening of the distance between poles of the mitotic spindle [goid 22] [pmid 1406973] [evidence TAS]; Movement of	Interacting selectively with a nucleotide, any compound consisting of a nucleoside that is esterified with (ortho)phosphate or an oligophosphate at any hydroxyl group on the ribose or deoxyribose moiety [goid 166] [evidence IEA]; Catalysis of movement alo
ILMN_1657796	STMN1	8.90696	8.88951	8.72934	8.86641	8.61098	8.53544	8.5293	8.57824	8.79876	8.64929	8.66082	8.72313	6.92683	7.14575	6.95687	6.78591	1.65086e-09	1.35093e-09	4.37646e-08	6.86227e-07	5.80236e-08	9.09599e-06	0.999906	0.989036	155	0.493334	7.2364	0.571535	-1.74967	1	1	184	2	NM_203401.1	All of the contents of a cell excluding the plasma membrane and nucleus, but including other subcellular structures [goid 5737] [evidence IEA]; The living contents of a cell; the matter contained within (but not including) the plasma membrane, usually tak	A series of reactions within the cell that occur as a result of a single trigger reaction or compound [goid 7242] [evidence IEA]; A series of reactions within the cell that occur as a result of a single trigger reaction or compound [goid 7242] [evidence I	Interacting selectively with any protein or protein complex (a complex of two or more proteins that may include other nonprotein molecules) [goid 5515] [evidence IEA]; Mediates the transfer of a signal from the outside to the inside of a cell by means oth
ILMN_2301083	UBE2C	11.6943	11.6322	11.6208	11.6671	11.1594	11.2523	11.2071	11.2799	11.4089	11.412	11.4976	11.4189	9.28486	9.49265	9.48629	9.23704	1.40862e-09	4.38871e-13	1.85689e-09	6.4954e-07	2.29007e-10	1.012e-06	0.999963	0.994656	133	0.422193	9.64015	0.510882	-1.9574	1	1	185	2	NM_181800.1	That part of the nuclear content other than the chromosomes or the nucleolus [goid 5654] [pmid 15029244] [evidence EXP]; That part of the nuclear content other than the chromosomes or the nucleolus [goid 5654] [pmid 10548110] [evidence EXP]; That part of	The covalent alteration of one or more amino acids occurring in a protein after the protein has been completely translated and released from the ribosome [goid 43687] [evidence IEA]; Any process that modulates the frequency, rate or extent of the chemical	Catalysis of ATP-dependent isopeptide bond formation between the carboxy-terminal residues of a small conjugating protein such as ubiquitin or a ubiquitin-like protein, and a substrate lysine residue. This function may be performed alone or in conjunction
ILMN_1747911	CDC2	11.3395	11.3467	11.2426	11.2687	10.9195	10.9002	10.985	10.9494	11.228	11.1158	11.0436	11.1403	9.22266	9.42307	9.47333	9.14931	4.61374e-08	1.43627e-11	4.47837e-08	7.08066e-06	2.17436e-09	9.22957e-06	0.999944	0.989931	161	0.47047	8.66267	0.546088	-1.83121	1	1	186	2	NM_001786.2	A membrane-bounded organelle of eukaryotic cells in which chromosomes are housed and replicated. In most cells, the nucleus contains all of the cell's chromosomes except the organellar chromosomes, and is the site of RNA synthesis and processing. In some	The process of introducing a phosphate group on to a protein [goid 6468] [evidence IEA]; A process which directly inhibits any of the steps required for cell death by apoptosis [goid 6916] [pmid 11069302] [evidence IDA]; The progression of biochemical and	Interacting selectively with a nucleotide, any compound consisting of a nucleoside that is esterified with (ortho)phosphate or an oligophosphate at any hydroxyl group on the ribose or deoxyribose moiety [goid 166] [evidence IEA]; Catalysis of the reaction
ILMN_1788166	TTK	8.69709	8.59451	8.63482	8.6552	8.48486	8.46378	8.43571	8.4303	8.49021	8.48486	8.52343	8.50159	5.86153	6.05496	6.3209	6.17151	8.21481e-11	2.3372e-10	1.31339e-09	8.39451e-08	1.6496e-08	8.47655e-07	0.999882	0.993246	91	0.407601	7.78262	0.550466	-1.81664	1	1	187	2	NM_003318.3	The array of microtubules and associated molecules that forms between opposite poles of a eukaryotic cell during mitosis or meiosis and serves to move the duplicated chromosomes apart [goid 5819] [pmid 10366450] [evidence TAS]	The process of introducing a phosphate group on to a protein [goid 6468] [evidence IEA]; A process that is carried out at the cellular level which results in the formation, arrangement of constituent parts, or disassembly of the microtubule spindle during	Catalysis of the transfer of a phosphate group, usually from ATP, to a substrate molecule [goid 16301] [evidence IEA]; Interacting selectively with a nucleotide, any compound consisting of a nucleoside that is esterified with (ortho)phosphate or an oligop
ILMN_2196984	OIP5	10.8955	10.7125	10.8357	10.8911	10.5432	10.5652	10.6149	10.4925	10.6401	10.6096	10.6008	10.638	8.49981	8.68031	8.7266	8.58301	1.09777e-11	2.37548e-11	5.01315e-10	2.5219e-08	3.09886e-09	4.09825e-07	0.999963	0.995196	28	0.453851	8.5088	0.557907	-1.79241	1	1	188	2	NM_007280.1	The ordered and organized complex of DNA and protein that forms the chromosome [goid 785] [pmid 17284516] [evidence IDA]; The part of a cell or its extracellular environment in which a gene product is located. A gene product may be located in one or more	Any process that mediates interactions between a cell and its surroundings. Encompasses interactions such as signaling or attachment between one cell and another cell, between a cell and an extracellular matrix, or between a cell and any other aspect of i	Interacting selectively with any protein or protein complex (a complex of two or more proteins that may include other nonprotein molecules) [goid 5515] [pmid 9466265] [evidence TAS]
ILMN_1806040	TYMS	11.334	11.0644	10.9888	11.0237	10.765	10.7276	10.7368	10.8273	10.7761	10.7997	10.8955	10.9195	8.81082	8.89639	9.17602	8.84963	1.62682e-07	8.07339e-09	9.06157e-09	1.68345e-05	2.4235e-07	2.96313e-06	0.999898	0.985323	97	0.458019	6.61556	0.550386	-1.81691	1	1	189	2	NM_001071.1	That part of the cytoplasm that does not contain membranous or particulate subcellular components [goid 5829] [pmid 2656695] [evidence EXP]	The chemical reactions and pathways involving nucleobases, nucleosides, nucleotides and nucleic acids [goid 6139] [pmid 2987839] [evidence TAS]; The chemical reactions and pathways resulting in the formation of dTMP, deoxyribosylthymine monophosphate (2'-	Catalysis of the reaction: 5,10-methylenetetrahydrofolate + dUMP = dihydrofolate + dTMP [goid 4799] [evidence IEA]; Catalysis of the reaction: 5,10-methylenetetrahydrofolate + dUMP = dihydrofolate + dTMP [goid 4799] [pmid 2656695] [evidence EXP]; Catalysi
ILMN_1737728	CDCA3	10.2811	9.95567	9.97721	9.98787	9.69019	9.54269	9.81729	9.77983	9.79021	9.61562	9.78304	9.59014	7.37564	7.59519	7.62321	7.2299	1.06571e-07	1.31067e-08	8.7811e-09	1.30682e-05	3.51302e-07	2.96313e-06	0.999815	0.985256	37	0.408705	6.45432	0.535438	-1.86763	1	1	190	2	NM_031299.3	The part of a cell or its extracellular environment in which a gene product is located. A gene product may be located in one or more parts of a cell and its location may be as specific as a particular macromolecular complex, that is, a stable, persistent	The chemical reactions and pathways resulting in the breakdown of a protein or peptide by hydrolysis of its peptide bonds, initiated by the covalent attachment of a ubiquitin moiety, or multiple ubiquitin moieties, to the protein [goid 6511] [evidence IEA	Elemental activities, such as catalysis or binding, describing the actions of a gene product at the molecular level. A given gene product may exhibit one or more molecular functions [goid 3674] [evidence ND ]
ILMN_1664511	KNTC2	8.80149	8.56175	8.53119	8.63482	8.23421	8.38501	8.27441	8.47821	8.47478	8.37148	8.37676	8.22163	6.32401	6.39258	6.22074	6.14366	2.00035e-08	4.26889e-11	3.47118e-08	4.05443e-06	4.65359e-09	7.60096e-06	0.999853	0.98973	51	0.438262	8.33221	0.553758	-1.80584	1	1	191	2	NM_006101.1	The region of a chromosome that includes the centromere and associated proteins. In monocentric chromosomes, this region corresponds to a single area of the chromosome, whereas in holocentric chromosomes, it is evenly distributed along the chromosome [goi	The cell cycle process whereby replicated homologous chromosomes are organized and then physically separated and apportioned to two sets during the mitotic cell cycle. Each replicated chromosome, composed of two sister chromatids, aligns at the cell equat	Interacting selectively with any protein or protein complex (a complex of two or more proteins that may include other nonprotein molecules) [goid 5515] [pmid 16732327] [evidence IPI]; Interacting selectively with any protein or protein complex (a complex
ILMN_2368721	CENPM	8.58927	8.44313	8.2007	8.51436	8.25445	8.04871	8.0346	8.05625	8.12897	8.08316	8.31544	8.06925	6.16965	6.12295	6.20055	6.07249	5.40318e-08	8.78557e-11	1.3266e-07	7.93492e-06	7.80674e-09	2.06804e-05	0.999828	0.987708	17	0.443474	8.10753	0.545592	-1.83287	1	1	192	2	NM_001002876.1	The region of a chromosome that includes the centromere and associated proteins. In monocentric chromosomes, this region corresponds to a single area of the chromosome, whereas in holocentric chromosomes, it is evenly distributed along the chromosome [goi
ILMN_1724407	TACC3	8.73753	8.50847	8.72313	8.56175	8.2563	8.23647	8.38733	8.20678	8.25682	8.29978	8.37723	8.26285	6.27924	6.34692	5.92366	6.44663	1.51734e-07	1.3324e-08	1.4706e-08	1.58352e-05	3.54801e-07	4.19377e-06	0.999778	0.984537	20	0.433611	6.45002	0.541575	-1.84647	1	1	193	2	NM_006342.1	All of the contents of a cell excluding the plasma membrane and nucleus, but including other subcellular structures [goid 5737] [evidence IEA]; A structure comprised of a core structure (in most organisms, a pair of centrioles) and peripheral material fro	A change in state or activity of a cell or an organism (in terms of movement, secretion, enzyme production, gene expression, etc.) as a result of a disturbance in organismal or cellular homeostasis, usually, but not necessarily, exogenous (e.g. temperatur
ILMN_1796949	TPX2	8.45812	8.30329	8.63222	8.53791	8.13917	8.28733	8.1903	8.17175	8.27099	8.11802	8.1355	8.23052	6.29529	6.16348	5.85644	6.18852	6.9479e-08	1.99079e-10	1.53569e-07	9.36248e-06	1.47199e-08	2.26885e-05	0.999802	0.98663	84	0.443103	7.8321	0.559029	-1.78881	1	1	194	2	NM_012112.4	Either of the ends of a spindle, where spindle microtubules are organized; usually contains a microtubule organizing center and accessory molecules, spindle microtubules and astral microtubules [goid 922] [pmid 14718566] [evidence IDA]; A membrane-bounded	Progression through mitosis, the division of the eukaryotic cell nucleus to produce two daughter nuclei that, usually, contain the identical chromosome complement to their mother [goid 7067] [pmid 9207457] [evidence TAS]; The multiplication or reproductio	Interacting selectively with any protein or protein complex (a complex of two or more proteins that may include other nonprotein molecules) [goid 5515] [pmid 14580337] [evidence IPI]; Interacting selectively with ATP, adenosine 5'-triphosphate, a universa
ILMN_1695658	KIF20A	10.2495	10.3573	10.5568	10.4058	10.174	10.234	10.1178	10.0721	10.1147	10.0721	9.97721	10.0321	7.85226	7.89799	7.72266	7.65926	8.82609e-10	2.04466e-10	4.92788e-11	4.41755e-07	1.49688e-08	1.21919e-07	0.999926	0.993785	52	0.419155	7.82481	0.563744	-1.77386	1	1	195	2	NM_005733.1	That part of the nuclear content other than the chromosomes or the nucleolus [goid 5654] [pmid 12939256] [evidence EXP]; A compound membranous cytoplasmic organelle of eukaryotic cells, consisting of flattened, ribosome-free vesicles arranged in a more or	Movement of organelles, other microtubules and other particles along microtubules, mediated by motor proteins [goid 7018] [evidence IEA]; The directed movement of proteins into, out of, within or between cells [goid 15031] [evidence IEA]; The directed mov	Interacting selectively with a nucleotide, any compound consisting of a nucleoside that is esterified with (ortho)phosphate or an oligophosphate at any hydroxyl group on the ribose or deoxyribose moiety [goid 166] [evidence IEA]; Catalysis of movement alo
ILMN_1712452	MPHOSPH1	8.6279	8.7501	8.89345	8.73936	8.47821	8.61522	8.42335	8.35899	8.48486	8.6057	8.37192	8.53058	6.50825	6.62033	6.34652	6.55662	2.65836e-08	2.14649e-09	1.13418e-09	5.01509e-06	8.27714e-08	7.5178e-07	0.999866	0.989263	46	0.45469	7.08212	0.561772	-1.78008	1	1	196	2	NM_016195.2
ILMN_1739645	ANLN	8.67702	8.56737	8.88569	8.73555	8.33802	8.44375	8.50354	8.39909	8.34986	8.66378	8.37338	8.49522	6.26006	6.46045	6.32314	6.34652	5.84563e-10	1.5707e-09	3.08469e-08	3.41343e-07	6.54013e-08	7.036e-06	0.999855	0.989779	62	0.432521	7.18441	0.545742	-1.83237	1	1	197	2	NM_018685.2	A membrane-bounded organelle of eukaryotic cells in which chromosomes are housed and replicated. In most cells, the nucleus contains all of the cell's chromosomes except the organellar chromosomes, and is the site of RNA synthesis and processing. In some	A cellular process resulting in the division of the cytoplasm of a cell and its separation into two daughter cells. Cytokinesis usually occurs after growth, replication, and segregation of cellular components [goid 910] [pmid 10931866] [evidence IDA]; The	Interacting selectively with monomeric or multimeric forms of actin, including actin filaments [goid 3779] [pmid 10931866] [evidence IDA]
ILMN_1808071	KIF14	7.38485	7.49252	7.63716	7.51142	7.00896	7.30379	7.26551	7.22178	7.25747	7.25607	7.15588	7.13092	5.16858	5.3406	5.27706	5.29514	7.62284e-09	1.86164e-11	2.41164e-08	1.9474e-06	2.62396e-09	5.79857e-06	0.999849	0.991117	42	0.460698	8.58104	0.565106	-1.76958	1	1	198	2	NM_014875.1	A membrane-bounded organelle of eukaryotic cells in which chromosomes are housed and replicated. In most cells, the nucleus contains all of the cell's chromosomes except the organellar chromosomes, and is the site of RNA synthesis and processing. In some	Movement of organelles, other microtubules and other particles along microtubules, mediated by motor proteins [goid 7018] [evidence IEA]	Interacting selectively with a nucleotide, any compound consisting of a nucleoside that is esterified with (ortho)phosphate or an oligophosphate at any hydroxyl group on the ribose or deoxyribose moiety [goid 166] [evidence IEA]; Catalysis of movement alo
ILMN_1685916	KIF2C	8.85732	8.98629	9.03431	8.89555	8.6057	8.53058	8.83037	8.70423	8.92857	8.85586	8.95208	9.02136	6.27652	6.27805	6.26594	6.59383	3.33907e-08	3.73497e-10	8.90732e-11	5.84933e-06	2.31313e-08	1.36533e-07	0.999854	0.991539	80	0.370935	7.6358	0.497923	-2.00834	1	1	199	2	NM_006845.2	The region of a chromosome that includes the centromere and associated proteins. In monocentric chromosomes, this region corresponds to a single area of the chromosome, whereas in holocentric chromosomes, it is evenly distributed along the chromosome [goi	Movement of organelles, other microtubules and other particles along microtubules, mediated by motor proteins [goid 7018] [evidence IEA]; Progression through mitosis, the division of the eukaryotic cell nucleus to produce two daughter nuclei that, usually	Interacting selectively with a nucleotide, any compound consisting of a nucleoside that is esterified with (ortho)phosphate or an oligophosphate at any hydroxyl group on the ribose or deoxyribose moiety [goid 166] [evidence IEA]; Catalysis of movement alo
ILMN_2409220	HMMR	10.0048	10.0731	10.0721	9.99855	9.75592	9.89448	9.90646	9.95101	10.0885	10.0198	10.0513	9.99855	7.61597	7.78726	7.69941	8.0455	3.8952e-08	8.90549e-10	9.83441e-11	6.41139e-06	4.20823e-08	1.41876e-07	0.999906	0.99083	53	0.433368	7.3759	0.553181	-1.80773	1	1	200	2	NM_012484.1	All of the contents of a cell excluding the plasma membrane and nucleus, but including other subcellular structures [goid 5737] [evidence IEA]; The external part of the cell wall and/or plasma membrane [goid 9986] [evidence IEA]		Interacting selectively with hyaluronic acid, a polymer composed of repeating dimeric units of glucuronic acid and N-acetyl glucosamine [goid 5540] [evidence IEA]; Combining with an extracellular or intracellular messenger to initiate a change in cell act
ILMN_1686097	TOP2A	10.3159	10.1501	10.2262	10.1354	9.97111	9.85158	9.8267	9.91721	10.0147	10.2026	9.98252	10.2386	7.72409	7.57092	7.76618	7.74279	4.49479e-09	7.02781e-11	2.8448e-11	1.37793e-06	6.68051e-09	1.17218e-07	0.999926	0.993742	172	0.389063	8.17519	0.505777	-1.97715	1	1	201	2	NM_001067.2	A highly compacted molecule of DNA and associated proteins resulting in a cytologically distinct structure [goid 793] [evidence IEA]; A membrane-bounded organelle of eukaryotic cells in which chromosomes are housed and replicated. In most cells, the nucle	The process whereby new strands of DNA are synthesized. The template for replication can either be an existing DNA molecule or RNA [goid 6260] [pmid 15504738] [evidence NAS]; The process by which a transformation is induced in the topological structure of	Interacting selectively with a nucleotide, any compound consisting of a nucleoside that is esterified with (ortho)phosphate or an oligophosphate at any hydroxyl group on the ribose or deoxyribose moiety [goid 166] [evidence IEA]; Interacting selectively w
ILMN_1700337	TROAP	9.20227	9.26078	9.33011	9.12065	9.039	8.83684	8.98683	8.93768	8.99543	9.07441	9.09625	9.11051	6.67388	6.47035	6.29477	6.5892	3.85094e-09	3.55471e-12	1.61272e-09	1.2345e-06	8.71567e-10	9.41712e-07	0.999884	0.993323	17	0.373652	9.0597	0.515456	-1.94003	1	1	202	2	NM_005480.2	All of the contents of a cell excluding the plasma membrane and nucleus, but including other subcellular structures [goid 5737] [pmid 7758945] [evidence TAS]	The attachment of a cell, either to another cell or to an underlying substrate such as the extracellular matrix, via cell adhesion molecules [goid 7155] [pmid 7758945] [evidence TAS]	Interacting selectively with any protein or protein complex (a complex of two or more proteins that may include other nonprotein molecules) [goid 5515] [evidence IEA]
ILMN_1781942	HMMR	10.0985	10.1119	10.2734	10.1178	9.91721	10.0398	9.95498	9.97534	10.0938	10.1798	10.0557	10.1582	7.78562	7.72783	7.56089	7.92287	4.88738e-09	3.01581e-12	6.65258e-10	1.41015e-06	7.86838e-10	4.86983e-07	0.999928	0.993603	53	0.413068	9.10411	0.541862	-1.84549	1	1	203	2	NM_012485.1	All of the contents of a cell excluding the plasma membrane and nucleus, but including other subcellular structures [goid 5737] [evidence IEA]; The external part of the cell wall and/or plasma membrane [goid 9986] [evidence IEA]		Interacting selectively with hyaluronic acid, a polymer composed of repeating dimeric units of glucuronic acid and N-acetyl glucosamine [goid 5540] [evidence IEA]; Combining with an extracellular or intracellular messenger to initiate a change in cell act
ILMN_1728934	PRC1	10.5694	10.6289	10.7761	10.5975	10.4498	10.5231	10.41	10.3231	10.6008	10.5288	10.5252	10.6081	8.44851	8.47478	8.363	8.55432	3.976e-11	4.20457e-11	3.92295e-10	4.6434e-08	4.64491e-09	3.70039e-07	0.999956	0.99463	73	0.447195	8.33302	0.555062	-1.8016	1	1	204	2	NM_199413.1	A membrane-bounded organelle of eukaryotic cells in which chromosomes are housed and replicated. In most cells, the nucleus contains all of the cell's chromosomes except the organellar chromosomes, and is the site of RNA synthesis and processing. In some	Lengthening of the distance between poles of the mitotic spindle [goid 22] [pmid 9885575] [evidence TAS]; A cellular process resulting in the division of the cytoplasm of a cell and its separation into two daughter cells. Cytokinesis usually occurs after	Interacting selectively with any protein or protein complex (a complex of two or more proteins that may include other nonprotein molecules) [goid 5515] [pmid 14744859] [evidence IPI]
ILMN_1801939	CCNB2	11.4367	11.2637	11.3582	11.2785	11.1966	11.1928	11.2205	11.257	11.2473	11.2889	11.3119	11.1803	9.41544	9.17217	9.20957	9.26336	1.22659e-09	1.86828e-12	2.91587e-10	5.89847e-07	6.1652e-10	3.1092e-07	0.999965	0.994558	79	0.481372	9.21005	0.595333	-1.67973	1	1	205	2	NM_004701.2	A membrane-bounded organelle of eukaryotic cells in which chromosomes are housed and replicated. In most cells, the nucleus contains all of the cell's chromosomes except the organellar chromosomes, and is the site of RNA synthesis and processing. In some	The progression of biochemical and morphological phases and events that occur in a cell during successive cell replication or nuclear replication events. Canonically, the cell cycle comprises the replication and segregation of genetic material followed by	Interacting selectively with any protein or protein complex (a complex of two or more proteins that may include other nonprotein molecules) [goid 5515] [pmid 15232106] [evidence IPI]
ILMN_1801257	CENPA	9.88396	9.8267	9.9475	9.83392	9.57603	9.51324	9.46483	9.71733	9.90879	9.63017	9.65395	9.796	7.35296	7.33038	7.24723	7.16531	4.14372e-09	9.56923e-11	3.28535e-11	1.28639e-06	8.44192e-09	1.17218e-07	0.999912	0.993575	71	0.381774	8.07356	0.508564	-1.96632	1	1	206	2	NM_001042426.1	A complex comprised of DNA wound around a multisubunit core and associated proteins, which forms the primary packing unit of DNA into higher order structures [goid 786] [evidence IEA]; A membrane-bounded organelle of eukaryotic cells in which chromosomes	The aggregation, arrangement and bonding together of a nucleosome, the beadlike structural units of eukaryotic chromatin composed of histones and DNA [goid 6334] [evidence IEA]; The aggregation, arrangement and bonding together of a nucleosome, the beadli	Interacting selectively with DNA (deoxyribonucleic acid) [goid 3677] [evidence IEA]; Interacting selectively with DNA (deoxyribonucleic acid) [goid 3677] [evidence IEA]; Interacting selectively with chromatin, the network of fibers of DNA and protein that
ILMN_1747016	CEP55	9.74164	9.74164	9.8686	9.76223	9.64862	9.66746	9.59973	9.66658	9.75327	9.64119	9.6587	9.80918	7.36298	7.44499	7.39323	7.28802	3.8145e-11	4.45199e-14	6.8151e-12	4.6434e-08	5.74659e-11	5.57135e-08	0.999966	0.997216	14	0.423929	10.2406	0.561966	-1.77947	1	1	207	2	NM_018131.3		The progression of biochemical and morphological phases and events that occur in a cell during successive cell replication or nuclear replication events. Canonically, the cell cycle comprises the replication and segregation of genetic material followed by
ILMN_1725260	CDC25C	8.37192	8.36577	8.425	8.50719	8.27161	8.21352	8.13826	8.00657	8.3411	8.31927	8.34038	8.36086	5.9524	5.79099	5.92656	5.49463	3.97605e-08	9.6226e-10	2.0844e-10	6.50085e-06	4.43598e-08	2.53372e-07	0.999807	0.990394	78	0.377719	7.35301	0.513265	-1.94831	1	1	208	2	NM_022809.2	The living contents of a cell; the matter contained within (but not including) the plasma membrane, usually taken to exclude large vacuoles and masses of secretory or ingested material. In eukaryotes it includes the nucleus and cytoplasm [goid 5622] [evid	Progression through M phase, the part of the mitotic cell cycle during which mitosis takes place [goid 87] [evidence IEA]; The process of removing one or more phosphoric residues from a protein [goid 6470] [evidence IEA]; The process resulting in the phys	Catalysis of the reaction: protein tyrosine phosphate + H2O = protein tyrosine + phosphate [goid 4725] [evidence IEA]; Catalysis of the reaction: protein tyrosine phosphate + H2O = protein tyrosine + phosphate [goid 4725] [pmid 11078813] [evidence NAS]; I
ILMN_2042771	PTTG1	12.6368	12.6997	12.5829	12.8309	12.4812	12.3324	12.4782	12.3425	12.6617	12.5501	12.5474	12.5995	10.5798	10.6289	10.5052	10.4304	6.69388e-09	2.59104e-12	2.13657e-09	1.7856e-06	7.38034e-10	1.11855e-06	0.999963	0.993168	77	0.445567	9.13192	0.542377	-1.84373	1	1	209	2	NM_004219.2	A membrane-bounded organelle of eukaryotic cells in which chromosomes are housed and replicated. In most cells, the nucleus contains all of the cell's chromosomes except the organellar chromosomes, and is the site of RNA synthesis and processing. In some	The process of restoring DNA after damage. Genomes are subject to damage by chemical and physical agents in the environment (e.g. UV and ionizing radiations, chemical mutagens, fungal and bacterial toxins, etc.) and by free radicals or alkylating agents e	The function of binding to a specific DNA sequence in order to modulate transcription. The transcription factor may or may not also interact selectively with a protein or macromolecular complex [goid 3700] [pmid 9811450] [evidence TAS]; [goid 4869] [pmid
ILMN_1789123	PLK4	8.90484	8.99969	8.98449	9.09513	8.74754	8.75431	8.66597	8.64536	8.84432	8.84891	8.88281	8.88951	6.97256	6.87937	6.82529	6.85229	3.5868e-12	2.81497e-12	7.14926e-11	1.68449e-08	7.50404e-10	1.34874e-07	0.999963	0.99651	76	0.45427	9.1247	0.547208	-1.82746	1	1	210	2	NM_014264.3		The process of introducing a phosphate group on to a protein [goid 6468] [pmid 10607900] [evidence TAS]	Interacting selectively with a nucleotide, any compound consisting of a nucleoside that is esterified with (ortho)phosphate or an oligophosphate at any hydroxyl group on the ribose or deoxyribose moiety [goid 166] [evidence IEA]; Catalysis of the reaction
ILMN_1806037	TK1	10.3988	10.5556	10.5361	10.5639	10.3445	10.2262	10.2952	10.2169	10.3006	10.2941	10.3231	10.4045	8.62577	8.59399	8.48091	8.4977	1.56291e-11	3.40628e-11	6.63624e-10	2.90656e-08	4.06266e-09	4.86983e-07	0.999967	0.994888	41	0.495875	8.39119	0.585517	-1.70789	1	1	211	2	NM_003258.2	All of the contents of a cell excluding the plasma membrane and nucleus, but including other subcellular structures [goid 5737] [evidence IEA]; That part of the cytoplasm that does not contain membranous or particulate subcellular components [goid 5829] [	The chemical reactions and pathways involving nucleobases, nucleosides, nucleotides and nucleic acids [goid 6139] [pmid 3335503] [evidence TAS]; The process whereby new strands of DNA are synthesized. The template for replication can either be an existing	Interacting selectively with a nucleotide, any compound consisting of a nucleoside that is esterified with (ortho)phosphate or an oligophosphate at any hydroxyl group on the ribose or deoxyribose moiety [goid 166] [evidence IEA]; Catalysis of the reaction
ILMN_1726720	NUSAP1	10.8677	10.9565	10.9182	10.8988	10.6718	10.5898	10.6941	10.512	10.9457	10.8835	10.7969	10.8138	8.66982	8.40928	8.53674	8.8292	4.81788e-08	1.2558e-11	8.90677e-09	7.20479e-06	1.9479e-09	2.96313e-06	0.99992	0.990707	71	0.414361	8.71043	0.519321	-1.92559	1	1	212	2	NM_018454.5	A membrane-bounded organelle of eukaryotic cells in which chromosomes are housed and replicated. In most cells, the nucleus contains all of the cell's chromosomes except the organellar chromosomes, and is the site of RNA synthesis and processing. In some	A cell cycle process that results in the division of the cytoplasm of a cell after mitosis, resulting in the separation of the original cell into two daughter cells [goid 281] [pmid 12963707] [evidence IDA]; The progression of biochemical and morphologica	Interacting selectively with DNA (deoxyribonucleic acid) [goid 3677] [evidence IEA]
ILMN_2066756	NCAPG2	8.14095	7.99274	8.07269	8.16643	7.96769	7.81442	7.93931	7.62461	8.16189	8.00889	8.02592	8.1571	6.20403	5.93071	5.94431	6.31636	3.02069e-06	6.81227e-10	4.0746e-07	0.000149432	3.57753e-08	4.58393e-05	0.999758	0.980348	7	0.459091	7.44642	0.546906	-1.82847	1	1	213	2	NM_017760.5	A membrane-bounded organelle of eukaryotic cells in which chromosomes are housed and replicated. In most cells, the nucleus contains all of the cell's chromosomes except the organellar chromosomes, and is the site of RNA synthesis and processing. In some	The proliferation of cells in the inner cell mass [goid 1833] [evidence IEA]; The progression of biochemical and morphological phases and events that occur in a cell during successive cell replication or nuclear replication events. Canonically, the cell c	Interacting selectively with any protein or protein complex (a complex of two or more proteins that may include other nonprotein molecules) [goid 5515] [evidence IEA]
ILMN_2139816	GPSM2	8.17594	8.1437	8.26899	8.23363	8.09841	8.00197	8.067	7.93235	8.22163	8.24821	8.28138	8.42393	6.0707	6.30819	6.23571	5.99343	2.11661e-09	5.29152e-10	3.24791e-09	8.1109e-07	2.94533e-08	1.48525e-06	0.999881	0.990962	19	0.447139	7.53087	0.544727	-1.83578	1	1	214	2	NM_013296.3	All of the contents of a cell excluding the plasma membrane and nucleus, but including other subcellular structures [goid 5737] [evidence IEA]	The cascade of processes by which a signal interacts with a receptor, causing a change in the level or activity of a second messenger or other downstream target, and ultimately effecting a change in the functioning of the cell [goid 7165] [evidence IEA];	Increases the activity of a GTPase, an enzyme that catalyzes the hydrolysis of GTP [goid 5096] [evidence IEA]; Increases the activity of a GTPase, an enzyme that catalyzes the hydrolysis of GTP [goid 5096] [evidence IEA]; The selective, often stoichiometr
ILMN_2181432	SPC24	10.2115	10.3762	10.4966	10.4559	10.2919	10.1591	10.2277	10.2246	10.3783	10.3941	10.4084	10.4835	8.36146	8.53308	8.69056	8.59349	6.69829e-09	3.09092e-09	1.89441e-08	1.7856e-06	1.12229e-07	4.83963e-06	0.999924	0.98784	1	0.494722	6.94989	0.580847	-1.72162	1	1	215	2	NM_182513.1	A multisubunit complex that is located at the centromeric region of a condensed chromosome and provides an attachment point for the spindle microtubules [goid 777] [evidence IEA]; A membrane-bounded organelle of eukaryotic cells in which chromosomes are h	The progression of biochemical and morphological phases and events that occur in a cell during successive cell replication or nuclear replication events. Canonically, the cell cycle comprises the replication and segregation of genetic material followed by	Interacting selectively with any protein or protein complex (a complex of two or more proteins that may include other nonprotein molecules) [goid 5515] [pmid 15961401] [evidence IPI]
ILMN_1664516	CENPF	7.8167	8.05026	8.30485	8.06451	7.72685	8.04028	7.85582	7.78923	7.91181	8.13738	8.067	8.03137	5.70931	6.05088	5.62136	5.72166	7.33523e-08	5.6769e-08	3.77523e-07	9.62013e-06	1.16997e-06	4.32651e-05	0.999657	0.97951	131	0.425266	5.93183	0.540076	-1.85159	1	1	216	2	NM_016343.3	The ordered and organized complex of DNA and protein that forms the chromosome [goid 785] [pmid 9891037] [evidence NAS]; Either of the ends of a spindle, where spindle microtubules are organized; usually contains a microtubule organizing center and access	Progression through G2 phase, one of two 'gap' phases in the mitotic cell cycle; G2 is the interval between the completion of DNA synthesis and the beginning of mitosis [goid 85] [pmid 12154071] [evidence IMP]; Progression through G2 phase, one of two 'ga	Interacting selectively with chromatin, the network of fibers of DNA and protein that make up the chromosomes of the eukaryotic nucleus during interphase [goid 3682] [pmid 9891037] [evidence NAS]; Interacting selectively with a protein C-terminus, the end
ILMN_2407619	CDC25C	6.94219	6.97658	6.92127	7.1283	6.74271	6.79418	6.793	6.84394	7.00775	6.96935	6.91105	6.82529	4.99048	4.77474	4.41534	4.76596	4.13577e-07	3.32878e-10	9.18149e-08	3.29317e-05	2.12925e-08	1.53181e-05	0.999667	0.984704	78	0.436732	7.67177	0.552787	-1.80902	1	1	217	2	NM_001790.3	The living contents of a cell; the matter contained within (but not including) the plasma membrane, usually taken to exclude large vacuoles and masses of secretory or ingested material. In eukaryotes it includes the nucleus and cytoplasm [goid 5622] [evid	Progression through M phase, the part of the mitotic cell cycle during which mitosis takes place [goid 87] [evidence IEA]; The process of removing one or more phosphoric residues from a protein [goid 6470] [evidence IEA]; The process resulting in the phys	Catalysis of the reaction: protein tyrosine phosphate + H2O = protein tyrosine + phosphate [goid 4725] [evidence IEA]; Catalysis of the reaction: protein tyrosine phosphate + H2O = protein tyrosine + phosphate [goid 4725] [pmid 11078813] [evidence NAS]; I
ILMN_1711904	MXD3	8.12897	8.21629	8.12953	8.17737	7.9908	8.0418	7.94856	7.93733	8.21236	8.2421	8.18367	8.18813	6.40424	6.49281	5.86577	6.18795	6.52684e-06	1.9383e-09	5.24786e-07	0.00025872	7.67961e-08	5.72017e-05	0.999738	0.977371	31	0.474294	7.11466	0.56514	-1.76947	1	1	218	2	NM_031300.2	A membrane-bounded organelle of eukaryotic cells in which chromosomes are housed and replicated. In most cells, the nucleus contains all of the cell's chromosomes except the organellar chromosomes, and is the site of RNA synthesis and processing. In some	Any process that modulates the frequency, rate or extent of DNA-dependent transcription [goid 6355] [evidence IEA]; Any process that stops, prevents or reduces the frequency, rate or extent of transcription [goid 16481] [evidence IEA]; Any process that mo	Interacting selectively with DNA (deoxyribonucleic acid) [goid 3677] [evidence IEA]; Interacting selectively with any protein or protein complex (a complex of two or more proteins that may include other nonprotein molecules) [goid 5515] [evidence IEA]; Pl
ILMN_2077550	RACGAP1	9.78478	9.6659	9.75465	9.7311	9.69834	9.67752	9.7345	9.62752	9.63991	9.60557	9.80406	9.88031	7.66658	7.5602	7.22803	7.84842	3.45299e-08	9.01946e-08	1.4558e-07	5.9637e-06	1.72545e-06	2.19876e-05	0.999803	0.980824	66	0.4655	5.7631	0.595892	-1.67816	1	1	219	2	NM_013277.2	A structure in the head of a spermatozoon that contains acid hydrolases, and is concerned with the breakdown of the outer membrane of the ovum during fertilization. It lies just beneath the plasma membrane and is derived from the lysosome [goid 1669] [evi	A cellular process resulting in the division of the cytoplasm of a cell and its separation into two daughter cells. Cytokinesis usually occurs after growth, replication, and segregation of cellular components [goid 910] [pmid 11085985] [evidence IDA]; The	Increases the activity of a GTPase, an enzyme that catalyzes the hydrolysis of GTP [goid 5096] [pmid 10979956] [evidence IDA]; Interacting selectively with a protein C-terminus, the end of any peptide chain at which the 1-carboxy function of a constituent
ILMN_2222008	KIFC1	9.23222	9.25256	9.04985	9.20438	8.89639	8.44743	8.8997	8.56441	8.48053	8.76852	8.39634	8.44055	6.61031	6.13972	6.06372	6.19632	3.17451e-07	1.32313e-07	3.20249e-07	2.73155e-05	2.38426e-06	3.74808e-05	0.999586	0.978447	29	0.38532	5.62265	0.522511	-1.91384	1	1	220	2	NM_002263.2	A membrane-bounded organelle of eukaryotic cells in which chromosomes are housed and replicated. In most cells, the nucleus contains all of the cell's chromosomes except the organellar chromosomes, and is the site of RNA synthesis and processing. In some	The cell cycle process whereby replicated homologous chromosomes are organized and then physically separated and apportioned to two sets during the mitotic cell cycle. Each replicated chromosome, composed of two sister chromatids, aligns at the cell equat	Interacting selectively with a nucleotide, any compound consisting of a nucleoside that is esterified with (ortho)phosphate or an oligophosphate at any hydroxyl group on the ribose or deoxyribose moiety [goid 166] [evidence IEA]; Catalysis of movement alo
ILMN_1803124	BIRC5	6.53782	6.83122	6.58965	6.95307	6.2999	6.1734	6.36627	6.19838	6.13879	6.21762	6.01406	5.84985	4.67057	4.41736	4.3771	4.37064	2.87966e-07	5.69274e-09	8.00106e-05	2.53976e-05	1.8179e-07	0.00271405	0.999505	0.976613	143	0.488927	6.74043	0.569295	-1.75656	1	1	221	2	NM_001012271.1	The region of a chromosome that includes the centromere and associated proteins. In monocentric chromosomes, this region corresponds to a single area of the chromosome, whereas in holocentric chromosomes, it is evenly distributed along the chromosome [goi	Progression from G2 phase to M phase of the mitotic cell cycle [goid 86] [pmid 9859993] [evidence IDA]; Progression from G2 phase to M phase of the mitotic cell cycle [goid 86] [evidence ISS]; A cellular process resulting in the division of the cytoplasm	[goid 4869] [evidence IEA]; Interacting selectively with any protein or protein complex (a complex of two or more proteins that may include other nonprotein molecules) [goid 5515] [pmid 12773388] [evidence IPI]; Interacting selectively with any protein o
ILMN_1728972	FAM64A	10.1475	9.94175	9.94578	10.0235	9.80787	9.63682	9.62353	9.67856	9.55026	9.5471	9.56716	9.57265	7.34627	7.07109	7.35334	7.29226	3.01199e-10	1.88538e-12	1.82808e-09	2.11054e-07	6.1652e-10	1.012e-06	0.999924	0.99465	10	0.40311	9.21005	0.547022	-1.82808	1	1	222	2	NM_019013.1
ILMN_1781943	C20orf129	9.92718	9.70812	9.8726	9.78478	9.45835	9.51042	9.41297	9.49505	9.32303	9.39398	9.19155	9.29202	7.3743	7.34446	7.54309	7.24801	1.77771e-11	3.35991e-10	1.80334e-08	2.90656e-08	2.12925e-08	4.69742e-06	0.999923	0.993135	5	0.454287	7.67177	0.569192	-1.75688	1	1	223	2	NM_030919.2
ILMN_1660654	CDCA2	8.16062	8.23455	8.21189	8.33498	8.03912	7.85282	7.79364	7.82471	7.71241	7.71323	7.71241	7.72557	5.74579	5.83862	5.70582	5.90784	4.80793e-12	8.61473e-11	5.02835e-09	1.68449e-08	7.68277e-09	2.09396e-06	0.999913	0.994617	15	0.454653	8.11448	0.569374	-1.75632	1	1	224	2	NM_152562.2	A membrane-bounded organelle of eukaryotic cells in which chromosomes are housed and replicated. In most cells, the nucleus contains all of the cell's chromosomes except the organellar chromosomes, and is the site of RNA synthesis and processing. In some	The progression of biochemical and morphological phases and events that occur in a cell during successive cell replication or nuclear replication events. Canonically, the cell cycle comprises the replication and segregation of genetic material followed by
ILMN_1668814	C22orf18	9.41544	9.34743	9.10254	9.38321	9.02181	8.82722	8.84801	9.024	9.03202	8.78824	8.9141	8.69479	6.8443	6.69258	7.23773	6.89322	5.82392e-07	1.29389e-07	2.22296e-07	4.34139e-05	2.34017e-06	2.97913e-05	0.999727	0.977554	1	0.447167	5.63075	0.553572	-1.80645	1	1	225	2	NM_024053.3	The region of a chromosome that includes the centromere and associated proteins. In monocentric chromosomes, this region corresponds to a single area of the chromosome, whereas in holocentric chromosomes, it is evenly distributed along the chromosome [goi
ILMN_2392472	CENPA	8.28138	8.14053	8.07219	8.21767	7.84609	7.73304	7.86098	7.99547	7.9386	7.97875	7.68902	7.95356	6.06507	6.08466	6.3902	6.15444	3.18542e-07	6.55944e-10	1.28574e-06	2.73155e-05	3.46832e-08	0.000109489	0.999802	0.982187	71	0.493897	7.45988	0.577872	-1.73049	1	1	226	2	NM_001042426.1	A complex comprised of DNA wound around a multisubunit core and associated proteins, which forms the primary packing unit of DNA into higher order structures [goid 786] [evidence IEA]; A membrane-bounded organelle of eukaryotic cells in which chromosomes	The aggregation, arrangement and bonding together of a nucleosome, the beadlike structural units of eukaryotic chromatin composed of histones and DNA [goid 6334] [evidence IEA]; The aggregation, arrangement and bonding together of a nucleosome, the beadli	Interacting selectively with DNA (deoxyribonucleic acid) [goid 3677] [evidence IEA]; Interacting selectively with DNA (deoxyribonucleic acid) [goid 3677] [evidence IEA]; Interacting selectively with chromatin, the network of fibers of DNA and protein that
ILMN_1709294	CDCA8	8.72795	8.74226	8.44794	8.9093	8.53421	8.43494	8.59451	8.55472	8.08781	8.32554	7.9908	8.3544	6.37433	6.19491	6.41122	6.31374	1.45667e-09	1.25722e-07	8.88994e-07	6.4954e-07	2.28396e-06	8.28995e-05	0.999759	0.983255	33	0.492543	5.64131	0.630171	-1.58687	1	1	227	2	NM_018101.2	The region of a chromosome that includes the centromere and associated proteins. In monocentric chromosomes, this region corresponds to a single area of the chromosome, whereas in holocentric chromosomes, it is evenly distributed along the chromosome [goi	The progression of biochemical and morphological phases and events that occur in a cell during successive cell replication or nuclear replication events. Canonically, the cell cycle comprises the replication and segregation of genetic material followed by	Interacting selectively with any protein or protein complex (a complex of two or more proteins that may include other nonprotein molecules) [goid 5515] [pmid 16291752] [evidence IPI]; Interacting selectively with any protein or protein complex (a complex
ILMN_2202423	HELLS	7.02454	7.28666	7.35296	7.13789	6.36589	6.54827	6.5903	6.5471	6.73416	6.75238	6.74105	6.73461	4.62885	4.36422	4.78619	5.16194	6.47285e-06	3.33561e-09	0.000136546	0.000257288	1.19251e-07	0.00407396	0.999338	0.970227	72	0.393262	6.92354	0.466095	-2.14549	1	1	228	2	NM_018063.3	A membrane-bounded organelle of eukaryotic cells in which chromosomes are housed and replicated. In most cells, the nucleus contains all of the cell's chromosomes except the organellar chromosomes, and is the site of RNA synthesis and processing. In some	Repression of transcription by methylation of DNA, leading to the formation of heterochromatin [goid 6346] [evidence ISS]; The synthesis of either RNA on a template of DNA or DNA on a template of RNA [goid 6350] [evidence IEA]; Any process that modulates	Interacting selectively with a nucleotide, any compound consisting of a nucleoside that is esterified with (ortho)phosphate or an oligophosphate at any hydroxyl group on the ribose or deoxyribose moiety [goid 166] [evidence IEA]; Interacting selectively w
ILMN_1732150	KIAA0101	6.96647	6.73731	6.61735	6.59483	5.91655	6.132	6.51367	6.14826	6.38589	6.21718	6.37618	6.26006	4.5427	4.24615	4.62025	4.60616	7.191e-06	2.873e-07	5.01577e-06	0.000276425	4.53413e-06	0.000314608	0.999331	0.967708	89	0.441752	5.34351	0.515995	-1.938	1	1	229	2	NM_001029989.1
ILMN_2334204	FLJ20105	6.84075	6.84075	7.02164	6.96935	6.13812	6.53232	6.214	6.31636	6.45956	6.22583	6.57257	6.53646	4.66146	4.2625	4.36975	4.3233	4.60001e-07	1.54482e-08	2.80436e-07	3.60432e-05	4.00071e-07	3.47358e-05	0.999529	0.981332	2	0.397455	6.39786	0.481368	-2.07741	1	1	230	2	NM_017669.2	The region of a chromosome that includes the centromere and associated proteins. In monocentric chromosomes, this region corresponds to a single area of the chromosome, whereas in holocentric chromosomes, it is evenly distributed along the chromosome [goi	The progression of biochemical and morphological phases and events that occur in a cell during successive cell replication or nuclear replication events. Canonically, the cell cycle comprises the replication and segregation of genetic material followed by	Interacting selectively with a nucleotide, any compound consisting of a nucleoside that is esterified with (ortho)phosphate or an oligophosphate at any hydroxyl group on the ribose or deoxyribose moiety [goid 166] [evidence IEA]; Interacting selectively w
ILMN_2412860	MCM4	8.63942	8.38132	8.61752	8.51493	8.03329	8.14222	7.91424	7.94109	8.09396	8.07791	8.30485	8.37832	6.94861	6.55402	6.51576	6.89958	2.52707e-05	3.72732e-07	1.9835e-05	0.000720656	5.61765e-06	0.000942998	0.999705	0.962312	81	0.497432	5.25045	0.544072	-1.83799	1	1	231	2	NM_182746.1	A membrane-bounded organelle of eukaryotic cells in which chromosomes are housed and replicated. In most cells, the nucleus contains all of the cell's chromosomes except the organellar chromosomes, and is the site of RNA synthesis and processing. In some	The process by which interchain hydrogen bonds between two strands of DNA are broken or 'melted', generating unpaired template strands for DNA replication [goid 6268] [evidence IEA]; The process whereby new strands of DNA are synthesized. The template for	Catalysis of the reaction: NTP + H2O = NDP + phosphate to drive the unwinding of a DNA helix [goid 3678] [evidence IEA]; Interacting selectively with single-stranded DNA [goid 3697] [evidence IEA]; Interacting selectively with any protein or protein compl
ILMN_1815184	ASPM	8.88406	9.05882	9.32303	9.29016	8.72532	9.24829	8.99629	9.02136	8.89415	9.12643	9.20884	8.72429	6.41858	6.69782	6.62472	6.64954	2.48618e-06	9.00933e-09	1.12806e-06	0.000129456	2.62415e-07	0.000100174	0.999604	0.975183	42	0.415816	6.58101	0.566943	-1.76385	1	1	232	2	NM_018136.3	A membrane-bounded organelle of eukaryotic cells in which chromosomes are housed and replicated. In most cells, the nucleus contains all of the cell's chromosomes except the organellar chromosomes, and is the site of RNA synthesis and processing. In some	The progression of biochemical and morphological phases and events that occur in a cell during successive cell replication or nuclear replication events. Canonically, the cell cycle comprises the replication and segregation of genetic material followed by	Interacting selectively with calmodulin, a calcium-binding protein with many roles, both in the calcium-bound and calcium-free states [goid 5516] [evidence IEA]
ILMN_1749829	DLG7	9.75592	9.86512	10.127	9.94888	9.74124	10.0011	9.89448	10.0147	9.67587	9.80205	9.74608	9.5471	7.62972	7.77712	7.60852	7.6432	6.47277e-10	2.17136e-08	2.44344e-08	3.52766e-07	5.2935e-07	5.81799e-06	0.999875	0.987957	76	0.493205	6.27626	0.647997	-1.54322	1	1	233	2	NM_014750.3
ILMN_2225718	CENPE	7.06606	7.45258	7.38542	7.55423	7.15262	7.48371	7.34024	7.44635	7.28321	7.35296	7.11597	6.86647	4.72385	4.78449	5.18051	5.17232	3.83407e-06	7.83469e-08	2.92116e-06	0.000177752	1.51774e-06	0.00020469	0.999295	0.969179	91	0.466807	5.8188	0.63282	-1.58023	1	1	234	2	NM_001813.2	The region of a chromosome that includes the centromere and associated proteins. In monocentric chromosomes, this region corresponds to a single area of the chromosome, whereas in holocentric chromosomes, it is evenly distributed along the chromosome [goi	Progression through metaphase, the stage of mitosis at which chromosomes are firmly attached to the mitotic spindle at its equator but have not yet segregated to opposite poles [goid 89] [pmid 2022189] [evidence TAS]; Movement of organelles, other microtu	Interacting selectively with a nucleotide, any compound consisting of a nucleoside that is esterified with (ortho)phosphate or an oligophosphate at any hydroxyl group on the ribose or deoxyribose moiety [goid 166] [evidence IEA]; Catalysis of movement alo
ILMN_2051373	NEK2	9.47983	9.57812	9.54801	9.47333	9.79673	9.79293	10.0079	9.89319	9.89087	9.85734	9.63991	9.61054	6.96802	7.10057	7.26603	7.3876	5.96696e-08	4.90154e-10	1.0424e-09	8.38095e-06	2.79559e-08	7.30422e-07	0.999848	0.98968	66	0.463899	7.55353	0.678867	-1.47304	1	1	235	2	NM_002497.2	A highly compacted molecule of DNA and associated proteins resulting in a cytologically distinct structure that remains in the nucleus [goid 794] [evidence IEA]; Either of the ends of a spindle, where spindle microtubules are organized; usually contains a	The cell cycle process whereby replicated homologous chromosomes are organized and then physically separated and apportioned to two sets during the mitotic cell cycle. Each replicated chromosome, composed of two sister chromatids, aligns at the cell equat	Interacting selectively with a nucleotide, any compound consisting of a nucleoside that is esterified with (ortho)phosphate or an oligophosphate at any hydroxyl group on the ribose or deoxyribose moiety [goid 166] [evidence IEA]; Interacting selectively w
ILMN_2200331	H2AFX	8.76201	8.74176	8.70198	8.4531	8.06271	8.00889	8.10923	8.14559	8.05026	8.06394	7.99218	8.13993	6.27805	6.74849	6.39866	6.34945	5.5716e-09	2.8151e-08	5.27719e-05	1.51826e-06	6.57526e-07	0.00197291	0.999783	0.980774	83	0.466351	6.18209	0.531893	-1.88008	1	1	236	2	NM_002105.2	A complex comprised of DNA wound around a multisubunit core and associated proteins, which forms the primary packing unit of DNA into higher order structures [goid 786] [evidence NAS]; A membrane-bounded organelle of eukaryotic cells in which chromosomes	The error-free repair of a double-strand break in DNA in which the broken DNA molecule is repaired using homologous sequences. A strand in the broken DNA searches for a homologous region in an intact chromosome to serve as the template for DNA synthesis.	Interacting selectively with damaged DNA [goid 3684] [evidence IEA]; Interacting selectively with any protein or protein complex (a complex of two or more proteins that may include other nonprotein molecules) [goid 5515] [pmid 17498979] [evidence IPI]
ILMN_1711381	RFC3	7.23826	7.23582	7.20798	7.13307	6.7637	6.94256	6.73147	6.90619	6.99713	6.88045	6.94687	6.83564	5.18207	5.3795	5.48544	4.87199	1.13471e-07	2.05327e-07	1.709e-05	1.34628e-05	3.43731e-06	0.000836589	0.999607	0.972186	77	0.490887	5.46378	0.568346	-1.75949	1	1	237	2	NM_181558.2	A membrane-bounded organelle of eukaryotic cells in which chromosomes are housed and replicated. In most cells, the nucleus contains all of the cell's chromosomes except the organellar chromosomes, and is the site of RNA synthesis and processing. In some	The process whereby new strands of DNA are synthesized. The template for replication can either be an existing DNA molecule or RNA [goid 6260] [evidence IEA]; Synthesis of DNA that proceeds from the broken 3' single-strand DNA end uses the homologous inta	Interacting selectively with a nucleotide, any compound consisting of a nucleoside that is esterified with (ortho)phosphate or an oligophosphate at any hydroxyl group on the ribose or deoxyribose moiety [goid 166] [evidence IEA]; Interacting selectively w
ILMN_1761324	MITF	6.89515	6.72159	6.73333	6.81802	6.35739	6.53831	6.11591	6.50982	6.68534	6.48668	6.44358	6.53283	4.84525	5.4282	5.03723	4.46515	2.3546e-05	1.91333e-05	0.00179686	0.000682584	0.000164474	0.0293786	0.99895	0.927451	168	0.499168	3.7839	0.566342	-1.76572	1	1	238	2	NM_198159.1	A membrane-bounded organelle of eukaryotic cells in which chromosomes are housed and replicated. In most cells, the nucleus contains all of the cell's chromosomes except the organellar chromosomes, and is the site of RNA synthesis and processing. In some	Any process that modulates the frequency, rate or extent of DNA-dependent transcription [goid 6355] [pmid 9647758] [evidence NAS]; Any process that modulates the frequency, rate or extent of DNA-dependent transcription [goid 6355] [pmid 10578055] [evidenc	Interacting selectively with DNA (deoxyribonucleic acid) [goid 3677] [evidence IEA]; Any transcription regulator activity required for initiation or upregulation of transcription [goid 16563] [pmid 9647758] [evidence IDA]; Any transcription regulator acti
ILMN_2155272	PIF1	7.43731	7.44436	7.51605	7.51075	7.48792	7.3212	7.39323	7.37481	6.84917	6.98029	6.84971	7.29982	5.17396	4.9562	4.53281	5.06925	2.78532e-07	8.44411e-07	5.41736e-08	2.475e-05	1.12367e-05	1.05445e-05	0.999466	0.977657	57	0.475574	4.94936	0.649661	-1.53927	1	1	239	2	NM_025049.2	The terminal region of a linear chromosome in the nucleus that includes the telomeric DNA repeats and associated proteins [goid 784] [pmid 16522649] [evidence IDA]; A membrane-bounded organelle of eukaryotic cells in which chromosomes are housed and repli	Any process that modulates the frequency, rate or extent of a process that affects and monitors the activity of telomeric proteins and the length of telomeric DNA [goid 32204] [pmid 16522649] [evidence IDA]; Any process that stops or reduces the activity	Interacting selectively with a nucleotide, any compound consisting of a nucleoside that is esterified with (ortho)phosphate or an oligophosphate at any hydroxyl group on the ribose or deoxyribose moiety [goid 166] [evidence IEA]; Interacting selectively w
ILMN_1771039	GTSE1	7.80872	7.98603	7.79994	7.96838	7.866	7.79838	7.84062	7.70542	7.4018	7.34852	7.24975	7.18787	5.38773	5.60968	5.11896	5.50895	2.15273e-10	7.25832e-08	1.91489e-07	1.82054e-07	1.41954e-06	2.68358e-05	0.999748	0.987274	38	0.503684	5.84785	0.673463	-1.48486	1	1	240	2	NM_016426.4	All of the contents of a cell excluding the plasma membrane and nucleus, but including other subcellular structures [goid 5737] [evidence IEA]; Any microtubule in the cytoplasm of a cell [goid 5881] [pmid 10974554] [evidence NAS]	Progression through G2 phase, one of two 'gap' phases in the mitotic cell cycle; G2 is the interval between the completion of DNA synthesis and the beginning of mitosis [goid 85] [pmid 10974554] [evidence NAS]; A cascade of processes induced by the cell c	Elemental activities, such as catalysis or binding, describing the actions of a gene product at the molecular level. A given gene product may exhibit one or more molecular functions [goid 3674] [evidence ND ]
ILMN_1799667	KIF4A	7.87859	7.90744	8.14095	7.90744	8.05228	8.12509	8.01513	7.88872	7.68276	7.90001	7.57573	7.87058	6.25578	5.58849	5.18953	5.52663	2.20824e-05	9.84257e-07	1.67557e-05	0.000653283	1.27652e-05	0.000830095	0.999154	0.954606	46	0.49048	4.89397	0.668182	-1.4966	1	1	241	2	NM_012310.3	A membrane-bounded organelle of eukaryotic cells in which chromosomes are housed and replicated. In most cells, the nucleus contains all of the cell's chromosomes except the organellar chromosomes, and is the site of RNA synthesis and processing. In some	A process that is carried out at the cellular level which results in the formation, arrangement of constituent parts, or disassembly of an organelle within a cell. An organelle is an organized structure of distinctive morphology and function. Includes the	Interacting selectively with a nucleotide, any compound consisting of a nucleoside that is esterified with (ortho)phosphate or an oligophosphate at any hydroxyl group on the ribose or deoxyribose moiety [goid 166] [evidence IEA]; Interacting selectively w
ILMN_2317618	TCF19	5.4775	5.36711	5.71319	5.56156	5.45661	5.25847	5.00912	5.36214	5.2383	5.70102	5.57402	5.48138	3.54584	4.14599	3.9478	3.44995	0.00079825	1.66078e-05	1.07856e-05	0.0101069	0.000145779	0.000580079	0.998505	0.931976	23	0.502686	3.83631	0.574729	-1.73995	1	1	242	2	NM_001077511.1	A membrane-bounded organelle of eukaryotic cells in which chromosomes are housed and replicated. In most cells, the nucleus contains all of the cell's chromosomes except the organellar chromosomes, and is the site of RNA synthesis and processing. In some	The synthesis of either RNA on a template of DNA or DNA on a template of RNA [goid 6350] [evidence IEA]; Any process that modulates the frequency, rate or extent of transcription from an RNA polymerase II promoter [goid 6357] [pmid 1868030] [evidence TAS]	The function of binding to a specific DNA sequence in order to modulate transcription. The transcription factor may or may not also interact selectively with a protein or macromolecular complex [goid 3700] [pmid 1868030] [evidence TAS]; Interacting select
ILMN_1658695	NUF2	7.02235	6.40654	6.61137	6.77179	6.11522	6.36257	6.57069	6.43802	6.95687	6.93557	7.05276	6.52607	4.60634	4.34253	4.87765	4.89251	7.28738e-05	2.63701e-06	4.92548e-05	0.00158724	2.9477e-05	0.00187283	0.998902	0.946909	2	0.417625	4.53052	0.489244	-2.04397	1	1	243	2	NM_031423.3	The region of a chromosome that includes the centromere and associated proteins. In monocentric chromosomes, this region corresponds to a single area of the chromosome, whereas in holocentric chromosomes, it is evenly distributed along the chromosome [goi	The progression of biochemical and morphological phases and events that occur in a cell during successive cell replication or nuclear replication events. Canonically, the cell cycle comprises the replication and segregation of genetic material followed by	Elemental activities, such as catalysis or binding, describing the actions of a gene product at the molecular level. A given gene product may exhibit one or more molecular functions [goid 3674] [evidence ND ]; Interacting selectively with any protein or p
ILMN_1719870	FAM72A	7.51189	7.30697	7.57863	7.33959	7.01098	6.89402	6.95415	7.19132	7.573	7.43582	7.52362	7.46702	5.44543	5.09928	5.61424	5.9877	0.000790835	3.39351e-08	8.01583e-05	0.0100389	7.69897e-07	0.00271531	0.999319	0.950672	5	0.437566	6.11357	0.499372	-2.00251	1	1	244	2	NM_207418.2
ILMN_1674662	C15orf42	6.2394	6.30957	6.68567	6.49876	5.8315	5.86809	5.62461	5.79238	6.63274	6.67783	6.52558	6.76778	4.57305	3.35577	3.96421	4.68968	0.00180522	7.46582e-06	0.000881074	0.0191493	7.27451e-05	0.0172518	0.99758	0.921035	1	0.334539	4.1382	0.393588	-2.54073	1	1	245	2	NM_152259.3
ILMN_1688953	ARHGAP19	8.73315	8.68236	8.91353	8.67476	8.41035	8.4503	8.49586	8.30678	9.00996	8.9891	8.94229	9.10045	7.44792	7.1385	7.33308	7.53833	0.000700274	4.37722e-10	1.27661e-06	0.00908689	2.56869e-08	0.00010909	0.999859	0.975237	5	0.503283	7.59029	0.535449	-1.86759	1	1	246	2	NM_032900.4	The living contents of a cell; the matter contained within (but not including) the plasma membrane, usually taken to exclude large vacuoles and masses of secretory or ingested material. In eukaryotes it includes the nucleus and cytoplasm [goid 5622] [evid	The cascade of processes by which a signal interacts with a receptor, causing a change in the level or activity of a second messenger or other downstream target, and ultimately effecting a change in the functioning of the cell [goid 7165] [evidence IEA]	Increases the activity of a GTPase, an enzyme that catalyzes the hydrolysis of GTP [goid 5096] [evidence IEA]
ILMN_1717403	C9orf100	7.74978	7.53018	7.63784	7.71519	7.00022	7.1754	6.98469	6.9299	7.7743	8.02811	8.04276	7.77672	5.77558	5.55466	5.74214	5.49143	3.00431e-06	7.41676e-10	3.2773e-07	0.000149151	3.74272e-08	3.80928e-05	0.999768	0.984995	8	0.365994	7.42681	0.407053	-2.45668	1	1	247	2	NM_032818.2	The living contents of a cell; the matter contained within (but not including) the plasma membrane, usually taken to exclude large vacuoles and masses of secretory or ingested material. In eukaryotes it includes the nucleus and cytoplasm [goid 5622] [evid	Any process that modulates the frequency, rate or extent of Rho protein signal transduction [goid 35023] [evidence IEA]	Stimulates the exchange of guanyl nucleotides by a GTPase. Under normal cellular physiological conditions, the concentration of GTP is higher than that of GDP, favoring the replacement of GDP by GTP in association with the GTPase [goid 5085] [evidence IEA
ILMN_2309534	RDM1	8.53308	8.46971	8.22702	8.49147	8.16328	8.10011	8.00657	7.98054	8.99764	8.91921	8.78824	8.77537	6.70911	6.81359	6.95262	6.65332	0.000506958	2.1819e-09	2.41136e-09	0.00702834	8.3873e-08	1.23205e-06	0.999842	0.983275	4	0.426961	7.07638	0.463934	-2.15548	1	1	248	2	NM_001034836.1	A membrane-bounded organelle of eukaryotic cells in which chromosomes are housed and replicated. In most cells, the nucleus contains all of the cell's chromosomes except the organellar chromosomes, and is the site of RNA synthesis and processing. In some		Interacting selectively with a nucleotide, any compound consisting of a nucleoside that is esterified with (ortho)phosphate or an oligophosphate at any hydroxyl group on the ribose or deoxyribose moiety [goid 166] [evidence IEA]; Interacting selectively w
ILMN_1747943	ZNF695	6.4982	6.59483	6.40033	6.84117	6.32148	6.48448	6.40172	6.20149	6.8192	6.77225	6.74271	6.9447	5.06494	5.0378	4.67626	5.20602	0.000778936	5.19349e-07	2.02971e-07	0.00990327	7.3969e-06	2.76548e-05	0.999472	0.960714	1	0.490594	5.13095	0.544256	-1.83737	1	1	249	2	NM_020394.2	The living contents of a cell; the matter contained within (but not including) the plasma membrane, usually taken to exclude large vacuoles and masses of secretory or ingested material. In eukaryotes it includes the nucleus and cytoplasm [goid 5622] [evid	Any process that modulates the frequency, rate or extent of DNA-dependent transcription [goid 6355] [evidence IEA]	Interacting selectively with any nucleic acid [goid 3676] [evidence IEA]
ILMN_2275533	DIAPH3	6.71709	7.01808	6.97494	6.87937	6.60044	6.39073	6.49601	6.17064	6.82122	6.83069	6.65576	6.90664	4.4846	4.45704	5.19486	5.37458	0.000118044	1.34015e-05	0.0011919	0.00229463	0.00012088	0.0217333	0.998637	0.923997	11	0.433962	3.91765	0.502885	-1.98853	1	1	250	2	NM_001042517.1		A process that is carried out at the cellular level which results in the formation, arrangement of constituent parts, or disassembly of a cellular component [goid 16043] [evidence IEA]; A process that is carried out at the cellular level which results in	Interacting selectively with monomeric or multimeric forms of actin, including actin filaments [goid 3779] [evidence IEA]; Interacting selectively with Rho protein, any member of the Rho subfamily of the Ras superfamily of monomeric GTPases. Proteins in t
ILMN_2112460	MAD2L1	6.0656	5.62971	5.55556	5.62461	4.86019	4.98656	4.7985	5.01859	6.00975	5.74245	5.23083	5.03848	4.32688	3.40475	2.90013	4.2511	0.0095036	0.000479504	0.137844	0.068356	0.00271464	0.610998	0.994531	0.812737	87	0.407879	2.56629	0.44401	-2.2522	1	1	251	2	NM_002358.2	A multisubunit complex that is located at the centromeric region of DNA and provides an attachment point for the spindle microtubules [goid 776] [pmid 8824189] [evidence TAS]; A membrane-bounded organelle of eukaryotic cells in which chromosomes are house	Progression through mitosis, the division of the eukaryotic cell nucleus to produce two daughter nuclei that, usually, contain the identical chromosome complement to their mother [goid 7067] [evidence IEA]; The cell cycle process whereby replicated homolo	Interacting selectively with any protein or protein complex (a complex of two or more proteins that may include other nonprotein molecules) [goid 5515] [pmid 17353931] [evidence IPI]; Interacting selectively with any protein or protein complex (a complex
ILMN_1768816	TMPO	7.2422	7.06462	6.93969	6.82791	6.15653	6.41727	6.36366	6.25422	6.6426	6.43611	6.27694	6.55257	5.32206	4.87632	4.60926	5.44699	1.70649e-05	1.20111e-05	0.0504502	0.000536561	0.000110327	0.321458	0.998938	0.92485	79	0.477297	3.95732	0.51491	-1.94209	1	1	252	2	NM_003276.1	The double lipid bilayer enclosing the nucleus and separating its contents from the rest of the cytoplasm; includes the intermembrane space, a gap of width 20-40 nm (also called the perinuclear space) [goid 5635] [evidence IEA]; The ordered and organized	Any process that modulates the frequency, rate or extent of the synthesis of either RNA on a template of DNA or DNA on a template of RNA [goid 45449] [evidence IEA]	Interacting selectively with DNA (deoxyribonucleic acid) [goid 3677] [evidence IEA]; Interacting selectively with lamin; any of a group of intermediate-filament proteins that form the fibrous matrix on the inner surface of the nuclear envelope [goid 5521]
ILMN_2135984	MASTL	5.40037	5.19105	5.9356	5.1461	4.55199	4.68342	4.72152	4.31436	5.32527	4.53281	4.97571	5.37003	3.73967	3.38215	2.7266	3.1	0.0007658	6.73475e-05	0.0706516	0.00977681	0.000486652	0.399247	0.995671	0.879175	16	0.397175	3.31278	0.431565	-2.31715	1	1	253	2	NM_032844.1		The process of introducing a phosphate group on to a protein [goid 6468] [evidence IEA]	Interacting selectively with a nucleotide, any compound consisting of a nucleoside that is esterified with (ortho)phosphate or an oligophosphate at any hydroxyl group on the ribose or deoxyribose moiety [goid 166] [evidence IEA]; Catalysis of the reaction
ILMN_1756676	PHF19	5.82695	6.44851	6.14501	5.96799	5.58578	5.02136	5.25657	5.33653	5.59946	5.61379	5.6457	5.99001	4.98864	4.13485	4.02368	4.54227	0.00185177	0.000126403	0.321091	0.01955	0.00084012	0.953731	0.997752	0.854001	9	0.48516	3.07566	0.507678	-1.96975	1	1	254	2	NM_001009936.1	A membrane-bounded organelle of eukaryotic cells in which chromosomes are housed and replicated. In most cells, the nucleus contains all of the cell's chromosomes except the organellar chromosomes, and is the site of RNA synthesis and processing. In some	The synthesis of either RNA on a template of DNA or DNA on a template of RNA [goid 6350] [evidence IEA]; Any process that modulates the frequency, rate or extent of DNA-dependent transcription [goid 6355] [evidence IEA]	Interacting selectively with any nucleic acid [goid 3676] [evidence IEA]; Interacting selectively with any protein or protein complex (a complex of two or more proteins that may include other nonprotein molecules) [goid 5515] [evidence IEA]; Interacting s
ILMN_1719069	FOXN4	5.58885	5.68824	5.687	5.71553	4.44981	4.24094	4.54814	4.77552	5.12723	5.21038	5.88802	5.87978	4.15672	4.05857	4.48101	3.9531	0.104927	6.66689e-06	0.775955	0.391703	6.5744e-05	1	0.99794	0.88966	1	0.416055	4.18214	0.416076	-2.40341	1	1	255	2	NM_213596.1	A membrane-bounded organelle of eukaryotic cells in which chromosomes are housed and replicated. In most cells, the nucleus contains all of the cell's chromosomes except the organellar chromosomes, and is the site of RNA synthesis and processing. In some	The synthesis of either RNA on a template of DNA or DNA on a template of RNA [goid 6350] [evidence IEA]; Any process that modulates the frequency, rate or extent of DNA-dependent transcription [goid 6355] [evidence IEA]; The process whereby relatively uns	The function of binding to a specific DNA sequence in order to modulate transcription. The transcription factor may or may not also interact selectively with a protein or macromolecular complex [goid 3700] [evidence IEA]; Interacting selectively with DNA
ILMN_1791002	SKP2	7.23135	6.82791	6.47857	6.99134	5.6795	5.48404	5.61472	5.54194	7.10521	6.87181	6.86135	6.85606	4.79871	4.73273	4.80333	4.64227	0.0118132	4.68726e-09	0.000139664	0.0808144	1.56189e-07	0.0041468	0.999358	0.972488	40	0.299205	6.80635	0.309051	-3.23571	1	1	256	2	NM_005983.2		Progression from G1 phase to S phase of the mitotic cell cycle [goid 82] [pmid 7553852] [evidence TAS]; The chemical reactions and pathways resulting in the breakdown of a protein or peptide by hydrolysis of its peptide bonds, initiated by the covalent at	Interacting selectively with any protein or protein complex (a complex of two or more proteins that may include other nonprotein molecules) [goid 5515] [pmid 11931757] [evidence IPI]; Interacting selectively with any protein or protein complex (a complex
ILMN_1681780	IRXL1	6.78034	6.61087	6.87485	6.66456	5.48756	5.30146	5.68097	5.24017	6.98128	6.69429	6.98184	6.8914	4.8946	4.82141	4.42642	4.80627	0.0568837	3.11865e-09	0.000129686	0.260778	1.12643e-07	0.00390732	0.999397	0.973731	4	0.301961	6.94829	0.311597	-3.20927	1	1	257	2	NM_173576.1	A membrane-bounded organelle of eukaryotic cells in which chromosomes are housed and replicated. In most cells, the nucleus contains all of the cell's chromosomes except the organellar chromosomes, and is the site of RNA synthesis and processing. In some	Any process that modulates the frequency, rate or extent of DNA-dependent transcription [goid 6355] [evidence IEA]; The biological process whose specific outcome is the progression of a multicellular organism over time from an initial condition (e.g. a zy	The function of binding to a specific DNA sequence in order to modulate transcription. The transcription factor may or may not also interact selectively with a protein or macromolecular complex [goid 3700] [evidence IEA]; Interacting selectively with DNA
ILMN_1677765	LRP8	8.26551	8.19595	8.43808	8.31544	7.26089	7.09503	7.16308	7.09135	8.33056	8.48632	8.53727	8.47282	6.62399	6.39225	6.31027	6.45465	0.00381446	7.86038e-13	2.55818e-05	0.0339071	3.56992e-10	0.00114268	0.999864	0.988657	79	0.334179	9.44734	0.343893	-2.90788	1	1	258	2	NM_017522.3	Double layer of lipid molecules that encloses all cells, and, in eukaryotes, many organelles; may be a single or double lipid bilayer; also includes associated proteins [goid 16020] [evidence IEA]; Penetrating at least one phospholipid bilayer of a membra	The hydrolysis of a peptide bond or bonds within a protein [goid 6508] [pmid 11152697] [evidence NAS]; The chemical reactions and pathways involving lipids, compounds soluble in an organic solvent but not, or sparingly, in an aqueous solvent. Includes fat	Combining with an extracellular or intracellular messenger to initiate a change in cell activity [goid 4872] [evidence IEA]; Interacting selectively with calcium ions (Ca2+) [goid 5509] [evidence IEA]; Combining with an extracellular or intracellular mess
ILMN_1717056	TXNRD1	9.49265	9.49448	9.57409	9.66512	8.47941	8.39002	8.31178	8.17286	9.63393	9.74233	9.52731	9.61245	7.9405	7.667	7.57573	7.96241	0.00503831	7.04238e-10	0.00297792	0.0421418	3.62158e-08	0.0431131	0.999835	0.979644	39	0.346198	7.4411	0.353581	-2.8282	1	1	259	2	NM_001093771.1	A membrane-bounded organelle of eukaryotic cells in which chromosomes are housed and replicated. In most cells, the nucleus contains all of the cell's chromosomes except the organellar chromosomes, and is the site of RNA synthesis and processing. In some	The directed movement of substances (such as macromolecules, small molecules, ions) into, out of, within or between cells, or within a multicellular organism [goid 6810] [evidence IEA]; The cascade of processes by which a signal interacts with a receptor,	Catalysis of the reaction: thioredoxin + NADP+ = thioredoxin disulfide + NADPH + H+ [goid 4791] [evidence IEA]; Catalysis of the reaction: thioredoxin + NADP+ = thioredoxin disulfide + NADPH + H+ [goid 4791] [pmid 16750198] [evidence EXP]; Catalysis of th
ILMN_1676504	RPRML	9.50532	9.5182	9.55026	9.58616	7.655	7.64258	7.35727	7.50546	9.36253	9.5234	9.48526	9.6358	6.43857	6.65524	6.65841	6.28393	0.000157471	6.37268e-14	5.56669e-05	0.0029125	6.51208e-11	0.00206228	0.999822	0.992674	1	0.17723	10.1863	0.189216	-5.28496	1	1	260	2	NM_203400.1	Double layer of lipid molecules that encloses all cells, and, in eukaryotes, many organelles; may be a single or double lipid bilayer; also includes associated proteins [goid 16020] [evidence IEA]; Penetrating at least one phospholipid bilayer of a membra
ILMN_1806293	LIN7A	9.21019	9.10202	9.04327	9.22973	7.74932	7.7302	7.76618	7.60852	9.21912	9.28312	9.17602	9.20071	6.89322	7.03588	7.11273	6.99767	7.49582e-06	2.94653e-13	3.97375e-06	0.000284574	1.76011e-10	0.000263043	0.999937	0.995099	20	0.282964	9.75446	0.291399	-3.43172	1	1	261	2	NM_004664.2	The membrane surrounding a cell that separates the cell from its external environment. It consists of a phospholipid bilayer and associated proteins [goid 5886] [evidence IEA]; A belt-like region of very close contact between the plasma membranes of adjac	The aggregation, arrangement and bonding together of a set of components to form a protein complex [goid 6461] [pmid 9482110] [evidence TAS]; A process of secretion by a cell that results in the release of intracellular molecules (e.g. hormones, matrix pr	Interacting selectively with any protein or protein complex (a complex of two or more proteins that may include other nonprotein molecules) [goid 5515] [pmid 11311936] [evidence IPI]
ILMN_2392189	CTDSPL	8.44851	8.49147	8.57408	8.72365	7.39382	7.47598	7.33038	7.4423	8.50418	8.5585	8.59103	8.57701	6.71931	6.83314	6.79907	6.94579	3.79042e-05	1.21385e-11	0.000154665	0.000974998	1.90695e-09	0.00447835	0.999912	0.990426	33	0.368291	8.71966	0.375769	-2.66121	1	1	262	2	NM_005808.2	The part of a cell or its extracellular environment in which a gene product is located. A gene product may be located in one or more parts of a cell and its location may be as specific as a particular macromolecular complex, that is, a stable, persistent	Any process specifically pertinent to the functioning of integrated living units: cells, tissues, organs, and organisms. A process is a collection of molecular events with a defined beginning and end [goid 8150] [evidence ND ]	Elemental activities, such as catalysis or binding, describing the actions of a gene product at the molecular level. A given gene product may exhibit one or more molecular functions [goid 3674] [evidence ND ]; Catalysis of the reaction: a phosphoprotein +
ILMN_1707124	TFPI	8.14222	8.32599	8.1571	8.2603	7.15343	7.19608	7.01098	7.05834	8.24437	8.18256	8.24652	8.06322	6.3734	6.46806	6.74169	6.37433	0.00266778	9.26215e-12	0.00190628	0.0257385	1.58849e-09	0.0306367	0.999827	0.982152	39	0.377423	8.79902	0.38665	-2.58632	1	1	263	2	NM_006287.4	The space external to the outermost structure of a cell. For cells without external protective or external encapsulating structures this refers to space outside of the plasma membrane. This term covers the host cell environment outside an intracellular pa	A pathway of blood coagulation in which the earlier stages of the cascade are bypassed and the activation of factor X to factor Xa is effected by the combination of factor VIIa + thromboplastin; this second pathway occurs when tissue extracts are present	Stops, prevents or reduces the activity of serine-type endopeptidases, enzymes that catalyze the hydrolysis of nonterminal peptide bonds in a polypeptide chain; a serine residue (and a histidine residue) are at the active center of the enzyme [goid 4867]
ILMN_1662619	TFPI	8.27766	8.31927	8.11648	8.13293	7.14238	7.0209	7.23103	7.10161	8.31384	8.23598	8.20611	8.33566	6.37179	6.5587	6.58447	6.31418	0.000119165	6.4009e-11	9.14822e-05	0.00231211	6.1804e-09	0.00300751	0.999869	0.987315	39	0.365613	8.20898	0.375644	-2.66209	1	1	264	2	NM_006287.4	The space external to the outermost structure of a cell. For cells without external protective or external encapsulating structures this refers to space outside of the plasma membrane. This term covers the host cell environment outside an intracellular pa	A pathway of blood coagulation in which the earlier stages of the cascade are bypassed and the activation of factor X to factor Xa is effected by the combination of factor VIIa + thromboplastin; this second pathway occurs when tissue extracts are present	Stops, prevents or reduces the activity of serine-type endopeptidases, enzymes that catalyze the hydrolysis of nonterminal peptide bonds in a polypeptide chain; a serine residue (and a histidine residue) are at the active center of the enzyme [goid 4867]
ILMN_1691410	BAMBI	10.5829	10.5052	10.5158	10.5148	9.54149	9.42734	9.3658	9.56224	10.8191	10.4253	10.6072	10.6875	8.78465	8.89555	8.82513	8.99693	0.00971062	4.35851e-12	0.00022531	0.0695134	9.7175e-10	0.00601276	0.999912	0.984381	66	0.377005	9.01245	0.384486	-2.60087	1	1	265	2	NM_012342.2	All of the contents of a cell excluding the plasma membrane and nucleus, but including other subcellular structures [goid 5737] [pmid 10942595] [evidence IDA]; Double layer of lipid molecules that encloses all cells, and, in eukaryotes, many organelles; m
ILMN_1755352	TUB	7.73344	7.85772	7.94754	7.96241	6.90547	6.83684	7.00942	6.72831	7.82517	8.10451	8.1571	7.81442	6.26259	6.26683	6.37991	6.14755	0.0225726	2.09549e-09	5.37452e-05	0.132565	8.12649e-08	0.00200319	0.999764	0.975964	34	0.390076	7.0901	0.397731	-2.51426	1	1	266	2	NM_177972.1	A membrane-bounded organelle of eukaryotic cells in which chromosomes are housed and replicated. In most cells, the nucleus contains all of the cell's chromosomes except the organellar chromosomes, and is the site of RNA synthesis and processing. In some	The sequence of reactions within a cell required to convert absorbed photons into a molecular signal [goid 7602] [evidence IEA]; The series of events required for an organism to receive an auditory stimulus, convert it to a molecular signal, and recognize	A G-protein coupled receptor that responds to incidental electromagnetic radiation, particularly visible light [goid 8020] [evidence IEA]
ILMN_1657087	ZNF533	7.62835	7.5773	7.75967	7.69537	6.49601	6.31906	6.45465	6.17496	7.89128	7.92612	7.96728	7.81143	5.48494	5.78175	5.79487	5.81679	0.0403699	5.81434e-11	3.08406e-06	0.204857	5.85342e-09	0.000213663	0.999782	0.987198	62	0.299013	8.23259	0.306355	-3.26419	1	1	267	2	NM_152520.3
ILMN_2155228	CRLF3	7.70138	7.59174	7.6638	7.75305	6.94636	6.82362	6.9502	6.69202	7.84799	7.88737	7.75075	7.79881	6.24718	6.47857	6.60618	6.30198	0.0964467	3.64487e-09	7.71878e-05	0.371736	1.27156e-07	0.00263287	0.999819	0.973056	15	0.460541	6.89566	0.466789	-2.14229	1	1	268	2	NM_015986.2
ILMN_1672605	Ells1	6.84549	7.10704	6.8556	6.90547	6.08103	6.09891	6.11256	5.79874	7.00942	7.09545	6.95973	6.94256	5.54107	5.33653	5.77596	5.53094	0.0705496	4.07311e-10	0.00897798	0.303177	2.43369e-08	0.0960378	0.99966	0.964372	13	0.44116	7.61373	0.44837	-2.2303	1	1	269	2	NM_152793.2
ILMN_1738147	NES	6.12165	6.29662	6.24381	6.21762	5.29946	5.53216	5.06137	5.23083	6.01965	5.99184	6.2154	6.30269	4.22793	4.20379	4.7076	4.16029	0.00252897	1.7575e-09	0.00284383	0.0247695	7.19544e-08	0.0417635	0.999194	0.959492	10	0.386026	7.14294	0.409812	-2.44014	1	1	270	2	NM_006617.1	A cytoskeletal structure that forms a distinct elongated structure, characteristically 10 nm in diameter, that occurs in the cytoplasm of eukaryotic cells. Intermediate filaments form a fibrous system, composed of chemically heterogeneous subunits and inv	The process whose specific outcome is the progression of the central nervous system over time, from its formation to the mature structure. The central nervous system is the core nervous system that serves an integrating and coordinating function. In verte	The action of a molecule that contributes to the structural integrity of a complex or assembly within or outside a cell [goid 5198] [evidence IEA]; The action of a molecule that contributes to the structural integrity of a complex or assembly within or ou
ILMN_1785831	ZDHHC13	7.77672	7.53486	7.42825	7.30934	6.68169	6.76778	6.49331	6.56383	7.73444	7.48114	7.58663	7.40874	5.57321	5.9992	5.7635	5.58913	0.00560735	9.21864e-10	0.000919246	0.045612	4.30642e-08	0.0178358	0.999552	0.963198	14	0.391326	7.36588	0.409813	-2.44014	1	1	271	2	NM_001001483.1	Double layer of lipid molecules that encloses all cells, and, in eukaryotes, many organelles; may be a single or double lipid bilayer; also includes associated proteins [goid 16020] [evidence IEA]; Penetrating at least one phospholipid bilayer of a membra	Any process that activates or increases the frequency, rate or extent of an I-kappaB kinase/NF-kappaB induced cascade [goid 43123] [pmid 12761501] [evidence IMP]	Mediates the transfer of a signal from the outside to the inside of a cell by means other than the introduction of the signal molecule itself into the cell [goid 4871] [pmid 12761501] [evidence IMP]; Interacting selectively with zinc (Zn) ions [goid 8270]
ILMN_1658027	RAD54L	7.6516	7.73384	7.82561	7.87735	6.89402	6.77395	6.68335	6.85428	7.74627	7.98054	7.92779	7.83155	5.7874	5.49771	5.89368	5.61879	0.000178922	5.87719e-12	5.73171e-06	0.00321706	1.18146e-09	0.000346723	0.999775	0.985529	51	0.336476	8.92758	0.361449	-2.76664	1	1	272	2	NM_003579.2	A membrane-bounded organelle of eukaryotic cells in which chromosomes are housed and replicated. In most cells, the nucleus contains all of the cell's chromosomes except the organellar chromosomes, and is the site of RNA synthesis and processing. In some	The error-free repair of a double-strand break in DNA in which the broken DNA molecule is repaired using homologous sequences. A strand in the broken DNA searches for a homologous region in an intact chromosome to serve as the template for DNA synthesis.	Interacting selectively with a nucleotide, any compound consisting of a nucleoside that is esterified with (ortho)phosphate or an oligophosphate at any hydroxyl group on the ribose or deoxyribose moiety [goid 166] [evidence IEA]; Interacting selectively w
ILMN_1770338	TM4SF1	9.46187	9.48526	9.51892	9.51943	8.70925	8.67946	8.64117	8.5078	9.49881	9.45027	9.61483	9.44025	7.95653	7.74627	8.05026	7.82974	0.000199036	1.36846e-10	1.10751e-06	0.00349668	1.12245e-08	9.877e-05	0.999922	0.986322	61	0.425242	7.94983	0.439888	-2.2733	1	1	273	2	NM_014220.2	Penetrating at least one phospholipid bilayer of a membrane. May also refer to the state of being buried in the bilayer with no exposure outside the bilayer. When used to describe a protein, indicates that all or part of the peptide sequence is embedded i	Any process specifically pertinent to the functioning of integrated living units: cells, tissues, organs, and organisms. A process is a collection of molecular events with a defined beginning and end [goid 8150] [evidence ND ]	Elemental activities, such as catalysis or binding, describing the actions of a gene product at the molecular level. A given gene product may exhibit one or more molecular functions [goid 3674] [evidence ND ]
ILMN_1683441	hCAP-D3	7.84098	7.87358	8.15354	7.7819	7.26919	7.18323	7.33558	7.09848	7.84456	7.89011	8.00252	7.94175	6.3902	6.23347	6.43417	6.10263	2.54591e-05	1.01977e-08	8.63755e-05	0.000723503	2.88464e-07	0.00287821	0.999774	0.973121	0	0.447436	6.53991	0.470822	-2.12394	1	1	274	2	NM_015261.2	A multisubunit protein complex that plays a central role in the condensation of chromosomes that remain in the nucleus [goid 799] [pmid 14532007] [evidence IDA]; A membrane-bounded organelle of eukaryotic cells in which chromosomes are housed and replicat	The progression of biochemical and morphological phases and events that occur in a cell during successive cell replication or nuclear replication events. Canonically, the cell cycle comprises the replication and segregation of genetic material followed by	The selective, often stoichiometric, interaction of a molecule with one or more specific sites on another molecule [goid 5488] [evidence IEA]
ILMN_1790537	MGC24665	8.99327	8.88523	8.79107	8.92763	7.89862	7.82228	7.97771	7.93042	9.0687	8.91587	9.01139	8.92162	7.13995	7.16308	7.08031	6.85836	9.2686e-06	3.68556e-11	6.01371e-06	0.000333303	4.24359e-09	0.000360602	0.9999	0.989152	19	0.364628	8.37227	0.380516	-2.62801	1	1	275	2	NM_152308.1			Interacting selectively with DNA (deoxyribonucleic acid) [goid 3677] [evidence IEA]
ILMN_2161330	SPDEF	11.2291	10.9939	10.9742	10.9868	10.0721	10.0493	10.1928	10.2453	11.1649	11.1743	11.0745	11.1021	9.50035	9.3765	9.11051	9.1851	0.00125706	2.06639e-11	5.34583e-05	0.0144265	2.7999e-09	0.00199553	0.9999	0.98101	25	0.386625	8.55286	0.403838	-2.47624	1	1	276	2	NM_012391.1	A membrane-bounded organelle of eukaryotic cells in which chromosomes are housed and replicated. In most cells, the nucleus contains all of the cell's chromosomes except the organellar chromosomes, and is the site of RNA synthesis and processing. In some	The synthesis of either RNA on a template of DNA or DNA on a template of RNA [goid 6350] [evidence IEA]; Any process that modulates the frequency, rate or extent of DNA-dependent transcription [goid 6355] [evidence IEA]; The biological process whose speci	The function of binding to a specific DNA sequence in order to modulate transcription. The transcription factor may or may not also interact selectively with a protein or macromolecular complex [goid 3700] [evidence IEA]; Interacting selectively with any
ILMN_1655595	SERPINE2	8.23363	8.20219	8.15809	8.02452	7.44673	7.44888	7.44922	7.37626	8.09267	8.09004	8.14053	8.21532	6.71606	6.70338	6.77125	6.50178	5.16011e-05	3.94484e-12	1.3525e-05	0.00122985	9.02615e-10	0.000696851	0.999912	0.986452	24	0.468809	9.0445	0.485026	-2.06175	1	1	277	2	NM_006216.2	The space external to the outermost structure of a cell. For cells without external protective or external encapsulating structures this refers to space outside of the plasma membrane. This term covers the host cell environment outside an intracellular pa	The biological process whose specific outcome is the progression of a multicellular organism over time from an initial condition (e.g. a zygote or a young adult) to a later condition (e.g. a multicellular animal or an aged adult) [goid 7275] [evidence IEA	Stops, prevents or reduces the activity of serine-type endopeptidases, enzymes that catalyze the hydrolysis of nonterminal peptide bonds in a polypeptide chain; a serine residue (and a histidine residue) are at the active center of the enzyme [goid 4867]
ILMN_1748591	ODC1	12.3246	12.1938	12.2233	12.1082	11.6397	11.5156	11.5754	11.5349	12.3391	12.2352	12.2391	12.261	10.8863	10.8367	10.9134	10.8175	2.02191e-05	3.41505e-13	5.87018e-07	0.000610709	1.94777e-10	6.17881e-05	0.999979	0.991275	48	0.491201	9.71046	0.505526	-1.97814	1	1	278	2	NM_002539.1	The part of a cell or its extracellular environment in which a gene product is located. A gene product may be located in one or more parts of a cell and its location may be as specific as a particular macromolecular complex, that is, a stable, persistent	The process whose specific outcome is the progression of the kidney over time, from its formation to the mature structure. The kidney is an organ that filters the blood and excretes the end products of body metabolism in the form of urine [goid 1822] [evi	Catalysis of the reaction: L-ornithine = putrescine + CO2 [goid 4586] [pmid 2317811] [evidence TAS]; Interacting selectively with any protein or protein complex (a complex of two or more proteins that may include other nonprotein molecules) [goid 5515] [p
ILMN_1681802	GRK6	6.73416	6.91609	6.86045	6.59872	5.89236	5.74685	5.99556	6.08056	6.75538	6.86588	6.6209	6.9778	5.55322	5.25076	5.0238	5.21613	0.00371794	1.22506e-07	0.00737665	0.0332904	2.23712e-06	0.0832546	0.999459	0.951743	62	0.436403	5.65031	0.448924	-2.22755	1	1	279	2	NM_002082.3	Double layer of lipid molecules that encloses all cells, and, in eukaryotes, many organelles; may be a single or double lipid bilayer; also includes associated proteins [goid 16020] [evidence IEA]	The process of introducing a phosphate group on to a protein [goid 6468] [evidence IEA]; The cascade of processes by which a signal interacts with a receptor, causing a change in the level or activity of a second messenger or other downstream target, and	Interacting selectively with a nucleotide, any compound consisting of a nucleoside that is esterified with (ortho)phosphate or an oligophosphate at any hydroxyl group on the ribose or deoxyribose moiety [goid 166] [evidence IEA]; Catalysis of the phosphor
ILMN_1781400	SLC7A2	7.4509	7.3552	7.53223	7.31646	6.65786	6.52007	6.598	6.63325	7.471	7.45635	7.34743	7.55666	6.11739	5.93653	5.75304	6.07457	0.000308073	1.99287e-09	0.000365517	0.0048745	7.85775e-08	0.00867793	0.999813	0.977187	36	0.4508	7.1047	0.461947	-2.16475	1	1	280	2	NM_001008539.2	That fraction of cells, prepared by disruptive biochemical methods, that includes the plasma and other membranes [goid 5624] [pmid 8954799] [evidence TAS]; All of the contents of a cell excluding the plasma membrane and nucleus, but including other subcel	The synthesis or release of nitric oxide following a stimulus during an acute inflammatory response, resulting in an increase in its intracellular or extracellular levels [goid 2537] [evidence IEA]; The chemical reactions and pathways involving amino acid	Catalysis of the transfer of L-ornithine from one side of a membrane to the other. L-ornithine is 2,5-diaminopentanoic acid [goid 64] [evidence IEA]; Catalysis of the transfer of arginine from one side of a membrane to the other. In high affinity transpor
ILMN_1785635	BRD3	7.7906	7.96728	7.85311	7.77255	7.152	7.19558	6.96014	7.16695	7.85311	7.94648	7.80611	7.81001	6.69258	6.47949	6.46913	6.71233	0.00501267	1.00954e-10	0.00127378	0.0419862	8.77979e-09	0.0228191	0.999859	0.973629	27	0.501256	8.05652	0.510451	-1.95905	1	1	281	2	NM_007371.2	A membrane-bounded organelle of eukaryotic cells in which chromosomes are housed and replicated. In most cells, the nucleus contains all of the cell's chromosomes except the organellar chromosomes, and is the site of RNA synthesis and processing. In some	Any process specifically pertinent to the functioning of integrated living units: cells, tissues, organs, and organisms. A process is a collection of molecular events with a defined beginning and end [goid 8150] [evidence ND ]	Elemental activities, such as catalysis or binding, describing the actions of a gene product at the molecular level. A given gene product may exhibit one or more molecular functions [goid 3674] [evidence ND ]
ILMN_2371079	HTR3A	8.29698	8.41579	8.47478	8.29919	7.3492	7.23184	7.25214	7.42001	8.835	8.72094	8.72094	8.70371	6.54745	6.41912	6.30746	6.10491	0.00535881	5.08045e-11	3.15994e-08	0.0440284	5.2573e-09	7.10986e-06	0.99983	0.98859	60	0.301577	8.27924	0.316725	-3.15731	1	1	282	2	NM_000869.2	Penetrating at least one phospholipid bilayer of a membrane. May also refer to the state of being buried in the bilayer with no exposure outside the bilayer. When used to describe a protein, indicates that all or part of the peptide sequence is embedded i	The directed movement of charged atoms or small charged molecules into, out of, within or between cells [goid 6811] [evidence IEA]; The directed movement of charged atoms or small charged molecules into, out of, within or between cells [goid 6811] [eviden	Catalysis of facilitated diffusion of an ion (by an energy-independent process) by passage through a transmembrane aqueous pore or channel without evidence for a carrier-mediated mechanism [goid 5216] [evidence IEA]; Catalysis of the transmembrane transfe
ILMN_2382290	KREMEN2	8.03841	8.13638	8.0322	8.02299	6.98248	7.13542	7.05156	7.07183	8.42335	8.32061	8.44911	8.32432	6.2869	6.44318	6.18973	6.30269	0.00230503	1.388e-12	2.77711e-09	0.0230651	5.0807e-10	1.36217e-06	0.999926	0.993884	16	0.344972	9.29408	0.354813	-2.81838	1	1	283	2	NM_024507.2	Double layer of lipid molecules that encloses all cells, and, in eukaryotes, many organelles; may be a single or double lipid bilayer; also includes associated proteins [goid 16020] [evidence IEA]; Penetrating at least one phospholipid bilayer of a membra	The series of molecular signals initiated by binding of Wnt protein to a frizzled family receptor on the surface of the target cell and ending with a change in cell state [goid 16055] [evidence IEA]	Interacting selectively with any protein or protein complex (a complex of two or more proteins that may include other nonprotein molecules) [goid 5515] [evidence IEA]
ILMN_1781745	C9orf152	8.73385	8.67551	8.74816	8.81237	7.74742	7.94797	7.87636	7.77511	8.98154	8.99327	9.00541	9.14499	7.17905	6.88045	7.13307	6.96935	0.000373458	4.36966e-11	1.40324e-06	0.00560903	4.68357e-09	0.00011547	0.999897	0.988813	4	0.366455	8.32942	0.379135	-2.63758	1	1	284	2	NM_001012993.1
ILMN_1788955	PDLIM1	8.4685	8.43293	8.34038	8.36217	7.85085	7.72146	8.02299	7.823	8.7648	8.64604	8.66547	8.69103	7.14095	7.20594	7.39692	7.08031	0.035401	3.35986e-09	2.92829e-07	0.185925	1.19943e-07	3.5733e-05	0.999882	0.976733	43	0.494447	6.92103	0.505703	-1.97745	1	1	285	2	NM_020992.2	Any complex, distinct from RNA polymerase, including one or more polypeptides capable of binding DNA at promoters or at cis-acting regulatory sequences, and regulating transcription [goid 5667] [evidence IEA]; All of the contents of a cell excluding the p	A change in state or activity of a cell or an organism (in terms of movement, secretion, enzyme production, gene expression, etc.) as a result of oxidative stress, a state often resulting from exposure to high levels of reactive oxygen species, e.g. super	The function of a transcription cofactor that activates transcription from a RNA polymerase II promoter; does not bind DNA itself [goid 3713] [evidence IEA]; Interacting selectively with any protein or protein complex (a complex of two or more proteins th
ILMN_1720373	SLC7A5	9.7284	9.76321	9.889	9.86947	9.32819	9.0426	9.15523	9.01763	10.2327	10.2194	10.3203	10.2744	8.69567	8.3894	8.39432	8.39861	0.219552	1.38304e-09	1.57253e-07	0.604322	5.91187e-08	2.30936e-05	0.999893	0.979694	81	0.425016	7.22828	0.432549	-2.31188	1	1	286	2	NM_003486.5	All of the contents of a cell excluding the plasma membrane and nucleus, but including other subcellular structures [goid 5737] [evidence IEA]; The membrane surrounding a cell that separates the cell from its external environment. It consists of a phospho	The chemical reactions and pathways involving amino acids, organic acids containing one or more amino substituents [goid 6520] [pmid 9751058] [evidence TAS]; The directed movement of substances (such as macromolecules, small molecules, ions) into, out of,	Catalysis of the transfer of neutral amino acids from one side of a membrane to the other. Neutral amino acids have a pH of 7 [goid 15175] [pmid 9751058] [evidence TAS]; Catalysis of the transfer of an L-amino acid from one side of a membrane to the other
ILMN_1803217	KIAA0514	6.43021	6.49601	6.50886	6.5544	5.7784	5.70746	5.88052	5.80763	6.93445	6.79515	6.92093	6.96935	5.57274	5.45661	5.42296	5.23775	0.706212	4.76668e-10	1.99421e-05	0.943312	2.7442e-08	0.000945998	0.999839	0.982046	0	0.468733	7.56158	0.468513	-2.13441	1	1	287	2	NM_014696.2
ILMN_1747775	STX2	6.66304	6.53465	6.73539	6.85048	6.03242	5.82928	6.11522	6.00133	7.00338	6.66398	6.71448	6.9299	5.49345	5.11359	5.29755	5.21903	0.0204402	1.38694e-09	0.000633819	0.122686	5.9156e-08	0.0132631	0.999591	0.960064	25	0.458764	7.228	0.472057	-2.11839	1	1	288	2	NM_194356.1	That fraction of cells, prepared by disruptive biochemical methods, that is soluble in water [goid 5625] [pmid 8466509] [evidence TAS]; Any of the small, heterogeneous, artifactual, vesicular particles, 50-150 nm in diameter, that are formed when some euk	The directed movement of proteins in a cell, including the movement of proteins between specific compartments or structures within a cell, such as organelles of a eukaryotic cell [goid 6886] [evidence IEA]; The cascade of processes by which a signal inter	Acting as a marker to identify a membrane and interacting selectively with one or more SNAREs on another membrane to mediate membrane fusion [goid 5484] [evidence IEA]; Interacting selectively with any protein or protein complex (a complex of two or more
ILMN_1805481	C6orf75	7.50052	7.5271	7.51239	7.39861	6.86437	6.78165	6.63967	6.86003	8.08079	7.96984	7.77871	7.97649	6.31851	6.24075	6.47455	6.38997	0.735364	8.4989e-10	1.36022e-05	0.950273	4.09383e-08	0.000699359	0.999853	0.980495	8	0.451604	7.38787	0.450728	-2.21863	1	1	289	2	NM_001031712.2		The process by which a pre-tRNA molecule is converted to a mature tRNA, ready for addition of an aminoacyl group [goid 8033] [evidence IEA]; The process by which a methyl group is covalently attached to a molecule [goid 32259] [evidence IEA]; The covalent	Interacting selectively with any nucleic acid [goid 3676] [evidence IEA]; Catalysis of the transfer of a methyl group to an acceptor molecule [goid 8168] [evidence IEA]; Catalysis of the transfer of a group, e.g. a methyl group, glycosyl group, acyl group
ILMN_1772521	MTHFD1L	7.5563	7.46292	7.50294	7.50432	6.93391	7.08107	6.61918	6.93749	8.01831	7.96589	7.85187	7.97174	6.46566	6.08412	6.37662	6.28931	0.481041	2.05944e-08	1.84624e-06	0.85207	5.07105e-07	0.000143288	0.999742	0.966761	19	0.456641	6.2949	0.463116	-2.15929	1	1	290	2	NM_015440.3	A semiautonomous, self replicating organelle that occurs in varying numbers, shapes, and sizes in the cytoplasm of virtually all eukaryotic cells. It is notably the site of tissue respiration [goid 5739] [evidence IEA]	The chemical reactions and pathways involving compounds containing a single carbon atom [goid 6730] [evidence IEA]; The chemical reactions and pathways, including anabolism and catabolism, by which living organisms transform chemical substances. Metabolic	Interacting selectively with a nucleotide, any compound consisting of a nucleoside that is esterified with (ortho)phosphate or an oligophosphate at any hydroxyl group on the ribose or deoxyribose moiety [goid 166] [evidence IEA]; Catalysis of the reaction
ILMN_2344216	STX2	7.18363	7.22429	7.42408	7.20147	6.62033	6.66456	6.50587	6.5514	7.48257	7.6329	7.58544	7.31604	5.80249	6.25255	5.98821	6.02911	0.0415889	3.4073e-08	0.000430712	0.209267	7.71599e-07	0.00988139	0.999717	0.962072	25	0.473196	6.11261	0.480672	-2.08042	1	1	291	2	NM_001980.2	That fraction of cells, prepared by disruptive biochemical methods, that is soluble in water [goid 5625] [pmid 8466509] [evidence TAS]; Any of the small, heterogeneous, artifactual, vesicular particles, 50-150 nm in diameter, that are formed when some euk	The directed movement of proteins in a cell, including the movement of proteins between specific compartments or structures within a cell, such as organelles of a eukaryotic cell [goid 6886] [evidence IEA]; The cascade of processes by which a signal inter	Acting as a marker to identify a membrane and interacting selectively with one or more SNAREs on another membrane to mediate membrane fusion [goid 5484] [evidence IEA]; Interacting selectively with any protein or protein complex (a complex of two or more
ILMN_2202915	MLSTD1	6.4563	6.3227	6.49092	6.47796	5.67649	5.70672	5.88285	5.35729	6.78034	6.68335	6.85187	6.57885	5.26898	4.76565	4.81923	5.41493	0.34623	2.59897e-08	0.00678493	0.753711	6.17634e-07	0.0780856	0.999103	0.929204	18	0.429649	6.20927	0.441174	-2.26668	1	1	292	2	NM_018099.3	A small, membrane-bounded organelle that uses dioxygen (O2) to oxidize organic molecules; contains some enzymes that produce and others that degrade hydrogen peroxide (H2O2) [goid 5777] [evidence IEA]; The lipid bilayer surrounding a peroxisome [goid 5778	The chemical reactions and pathways involving lipids, compounds soluble in an organic solvent but not, or sparingly, in an aqueous solvent. Includes fatty acids; neutral fats, other fatty-acid esters, and soaps; long-chain (fatty) alcohols and waxes; sphi	The selective, often stoichiometric, interaction of a molecule with one or more specific sites on another molecule [goid 5488] [evidence IEA]; Catalysis of an oxidation-reduction (redox) reaction, a reversible chemical reaction in which the oxidation stat
ILMN_1733690	AKAP7	7.07109	6.86092	7.10057	7.02498	6.39131	6.43365	6.44453	6.09662	7.50432	7.22322	7.10057	7.30296	6.25339	5.79436	5.7377	5.79844	0.511313	2.78498e-08	0.00888832	0.864348	6.51733e-07	0.0956499	0.999472	0.927349	38	0.489768	6.18593	0.495244	-2.01921	1	1	293	2	NM_004842.2	A membrane-bounded organelle of eukaryotic cells in which chromosomes are housed and replicated. In most cells, the nucleus contains all of the cell's chromosomes except the organellar chromosomes, and is the site of RNA synthesis and processing. In some	The directed movement of charged atoms or small charged molecules into, out of, within or between cells [goid 6811] [pmid 9545239] [evidence TAS]; A series of reactions within the cell that occur as a result of a single trigger reaction or compound [goid	Interacting selectively with any protein or protein complex (a complex of two or more proteins that may include other nonprotein molecules) [goid 5515] [evidence IEA]; Interacting selectively with a protein kinase, any enzyme that catalyzes the transfer o
ILMN_1807016	LHX2	8.03497	7.79808	7.55733	7.64595	7.11305	6.86951	7.10202	7.01999	8.04388	8.14807	8.05576	7.96002	6.81282	6.3734	6.67236	6.64138	0.645183	4.15606e-09	0.00448183	0.920378	1.41174e-07	0.0581571	0.99967	0.947142	49	0.473048	6.85025	0.475004	-2.10525	1	1	294	2	NM_004789.3	A membrane-bounded organelle of eukaryotic cells in which chromosomes are housed and replicated. In most cells, the nucleus contains all of the cell's chromosomes except the organellar chromosomes, and is the site of RNA synthesis and processing. In some	Any process that modulates the frequency, rate or extent of DNA-dependent transcription [goid 6355] [evidence IEA]; The process whose specific outcome is the progression of nervous tissue over time, from its formation to its mature state [goid 7399] [evid	The function of binding to a specific DNA sequence in order to modulate transcription. The transcription factor may or may not also interact selectively with a protein or macromolecular complex [goid 3700] [evidence IEA]; Interacting selectively with zinc
ILMN_1746769	PLA2G3	5.60836	5.75481	6.07249	5.78941	5.40104	5.17428	5.06441	4.85255	5.79238	6.08184	5.99047	5.95939	4.82991	4.49764	4.42556	4.37771	0.14688	5.01214e-08	0.0115721	0.480875	1.05695e-06	0.115003	0.999056	0.921968	44	0.481879	5.97595	0.493362	-2.02691	1	1	295	2	NM_015715.3	The space external to the outermost structure of a cell. For cells without external protective or external encapsulating structures this refers to space outside of the plasma membrane. This term covers the host cell environment outside an intracellular pa	The chemical reactions and pathways involving phospholipids, any lipid containing phosphoric acid as a mono- or diester [goid 6644] [pmid 10713052] [evidence TAS]; The chemical reactions and pathways resulting in the breakdown of lipids, compounds soluble	Interacting selectively with calcium ions (Ca2+) [goid 5509] [evidence IEA]; Catalysis of the hydrolysis of various bonds, e.g. C-O, C-N, C-C, phosphoric anhydride bonds, etc. Hydrolase is the systematic name for any enzyme of EC class 3 [goid 16787] [evi
ILMN_1728199	POLE	6.5785	6.83564	6.75358	6.6426	6.41284	6.01026	6.00445	5.88955	6.69389	6.6686	6.64546	6.5486	5.58102	5.14965	5.23909	5.18207	0.00495206	2.14147e-08	0.00503555	0.0415693	5.23102e-07	0.0631522	0.999468	0.940284	43	0.504441	6.28141	0.527294	-1.89647	1	1	296	2	NM_006231.2	A membrane-bounded organelle of eukaryotic cells in which chromosomes are housed and replicated. In most cells, the nucleus contains all of the cell's chromosomes except the organellar chromosomes, and is the site of RNA synthesis and processing. In some	Progression from G1 phase to S phase of the mitotic cell cycle [goid 82] [pmid 16762037] [evidence IMP]; Synthesis of DNA that proceeds from the broken 3' single-strand DNA end uses the homologous intact duplex as the template [goid 731] [pmid 1730053] [e	Interacting selectively with a nucleotide, any compound consisting of a nucleoside that is esterified with (ortho)phosphate or an oligophosphate at any hydroxyl group on the ribose or deoxyribose moiety [goid 166] [evidence IEA]; Interacting selectively w
ILMN_1696585	C20orf42	6.51264	6.22928	6.27216	6.18644	5.24634	5.48494	4.86232	5.53757	6.15653	6.31343	6.12017	6.09519	4.66233	4.59903	4.52381	4.14893	0.0126491	1.02951e-08	0.0350133	0.0851785	2.90883e-07	0.251477	0.998937	0.941565	11	0.391593	6.53628	0.410717	-2.43477	1	1	297	2	NM_017671.4	All of the contents of a cell excluding the plasma membrane and nucleus, but including other subcellular structures [goid 5737] [evidence IEA]; Any of the various filamentous elements that form the internal framework of cells, and typically remain after t	The attachment of a cell, either to another cell or to an underlying substrate such as the extracellular matrix, via cell adhesion molecules [goid 7155] [evidence IEA]	Interacting selectively with any protein or protein complex (a complex of two or more proteins that may include other nonprotein molecules) [goid 5515] [evidence IEA]
ILMN_2091454	HBM	5.58434	6.12398	5.936	6.02709	5.02612	5.16843	5.04204	5.18551	5.75829	5.64338	5.8149	5.95654	4.1541	4.46614	3.71224	3.69027	0.0046141	1.62522e-06	0.000565333	0.0394289	1.95002e-05	0.0122265	0.998518	0.933402	1	0.406137	4.70996	0.43673	-2.28975	1	1	298	2	NM_001003938.3	An iron-containing, oxygen carrying complex. In vertebrates it is made up of two pairs of associated globin polypeptide chains, each chain carrying a noncovalently bound heme prosthetic group [goid 5833] [evidence IEA]	The directed movement of substances (such as macromolecules, small molecules, ions) into, out of, within or between cells, or within a multicellular organism [goid 6810] [evidence IEA]; The directed movement of oxygen (O2) into, out of, within or between	Enables the directed movement of oxygen into, out of, within or between cells [goid 5344] [evidence IEA]; Interacting selectively with iron (Fe) ions [goid 5506] [evidence IEA]; Interacting selectively with ATP, adenosine 5'-triphosphate, a universally im
ILMN_1669842	CHAF1A	6.46566	6.66265	6.92466	6.74569	5.94322	6.1281	5.79623	6.13972	6.76535	6.55602	6.46118	6.50701	5.11359	5.23018	4.5263	5.01702	0.00335559	1.92151e-06	0.000444238	0.0307878	2.25587e-05	0.0100973	0.999109	0.933355	76	0.450865	4.64669	0.481155	-2.07833	1	1	299	2	NM_005483.2	A membrane-bounded organelle of eukaryotic cells in which chromosomes are housed and replicated. In most cells, the nucleus contains all of the cell's chromosomes except the organellar chromosomes, and is the site of RNA synthesis and processing. In some	The process whereby new strands of DNA are synthesized. The template for replication can either be an existing DNA molecule or RNA [goid 6260] [evidence IEA]; The process of restoring DNA after damage. Genomes are subject to damage by chemical and physica	Interacting selectively with chromatin, the network of fibers of DNA and protein that make up the chromosomes of the eukaryotic nucleus during interphase [goid 3682] [pmid 7600578] [evidence TAS]; Interacting selectively with an unfolded protein [goid 510
ILMN_1711894	MYB	7.92157	8.09004	8.32432	8.19741	6.54177	6.51705	6.55535	6.49331	7.71199	7.46025	7.60143	7.62161	5.48544	5.70987	4.88211	5.07756	0.000156669	2.20667e-10	0.0290208	0.00290643	1.58706e-08	0.221755	0.999296	0.971929	100	0.257337	7.79941	0.277709	-3.60089	1	1	300	2	NM_005375.2	A membrane-bounded organelle of eukaryotic cells in which chromosomes are housed and replicated. In most cells, the nucleus contains all of the cell's chromosomes except the organellar chromosomes, and is the site of RNA synthesis and processing. In some	Progression from G1 phase to S phase of the mitotic cell cycle [goid 82] [evidence IEA]; Any process that modulates the frequency, rate or extent of DNA-dependent transcription [goid 6355] [evidence IEA]; The directed movement of calcium (Ca) ions into, o	The function of binding to a specific DNA sequence in order to modulate transcription. The transcription factor may or may not also interact selectively with a protein or macromolecular complex [goid 3700] [evidence IEA]; Interacting selectively with any
ILMN_1666553	SLC25A19	8.52773	8.75727	8.90157	8.87203	7.93125	7.68544	7.85668	7.66214	8.39574	8.28904	8.43257	8.45145	6.83639	7.24259	6.7947	6.45956	0.00081337	9.24043e-09	0.0502212	0.0102613	2.67874e-07	0.320454	0.999546	0.948596	8	0.414709	6.57207	0.436055	-2.29329	1	1	301	2	NM_021734.3	A semiautonomous, self replicating organelle that occurs in varying numbers, shapes, and sizes in the cytoplasm of virtually all eukaryotic cells. It is notably the site of tissue respiration [goid 5739] [evidence IEA]; The inner, i.e. lumen-facing, lipid	The directed movement of substances (such as macromolecules, small molecules, ions) into, out of, within or between cells, or within a multicellular organism [goid 6810] [evidence IEA]; Transport of deoxynucleotides: a deoxyribonucleoside in ester linkage	Enables the directed movement of substances (such as macromolecules, small molecules, ions) into, out of, within or between cells [goid 5215] [evidence IEA]; The selective, often stoichiometric, interaction of a molecule with one or more specific sites on
ILMN_1712636	NVL	9.91959	10.2208	10.2284	10.1553	9.29736	9.16754	9.25999	9.24888	9.88556	10.0079	9.78478	10.0147	8.72575	8.7597	8.56883	8.60342	0.000373577	2.98975e-09	0.00212224	0.00560903	1.09275e-07	0.0333001	0.999908	0.97569	15	0.475262	6.96148	0.482632	-2.07197	1	1	302	2	NM_206840.1	A membrane-bounded organelle of eukaryotic cells in which chromosomes are housed and replicated. In most cells, the nucleus contains all of the cell's chromosomes except the organellar chromosomes, and is the site of RNA synthesis and processing. In some		Interacting selectively with a nucleotide, any compound consisting of a nucleoside that is esterified with (ortho)phosphate or an oligophosphate at any hydroxyl group on the ribose or deoxyribose moiety [goid 166] [evidence IEA]; Interacting selectively w
ILMN_1753183	CDCA4	7.83034	7.5518	7.42879	7.4579	6.23806	6.09972	6.2737	6.44087	7.2679	7.12689	7.3668	7.37253	5.42471	5.38391	5.11932	5.08518	0.000156859	1.75307e-09	0.000223011	0.00290776	7.18964e-08	0.0059971	0.999588	0.978552	6	0.314867	7.14329	0.332652	-3.00614	1	1	303	2	NM_017955.2	A membrane-bounded organelle of eukaryotic cells in which chromosomes are housed and replicated. In most cells, the nucleus contains all of the cell's chromosomes except the organellar chromosomes, and is the site of RNA synthesis and processing. In some
ILMN_1754858	PASK	8.14807	8.13783	8.0539	8.06821	7.43582	7.31211	7.49252	7.40234	7.96053	7.92287	7.96459	8.0455	6.84549	6.61599	6.41053	6.39285	0.000162981	1.2345e-08	2.00618e-05	0.00298738	3.36028e-07	0.000948007	0.999817	0.972347	17	0.483226	6.47362	0.505169	-1.97954	1	1	304	2	NM_015148.2	All of the contents of a cell excluding the plasma membrane and nucleus, but including other subcellular structures [goid 5737] [evidence IEA]	Any process that modulates the frequency, rate or extent of DNA-dependent transcription [goid 6355] [evidence IEA]; The process of introducing a phosphate group on to a protein [goid 6468] [evidence IEA]; The cascade of processes by which a signal interac	Interacting selectively with a nucleotide, any compound consisting of a nucleoside that is esterified with (ortho)phosphate or an oligophosphate at any hydroxyl group on the ribose or deoxyribose moiety [goid 166] [evidence IEA]; Catalysis of the reaction
ILMN_2346479	HOMER2	7.68227	7.63615	7.55819	7.57471	6.88894	6.7837	6.93501	6.88236	7.49427	7.49793	7.41316	7.667	6.37924	6.53901	5.97576	6.1979	0.00615195	3.23968e-09	0.0170068	0.0489224	1.165e-07	0.152725	0.999711	0.952724	38	0.502529	6.93367	0.514832	-1.94238	1	1	305	2	NM_199332.2	All of the contents of a cell excluding the plasma membrane and nucleus, but including other subcellular structures [goid 5737] [evidence IEA]; The membrane surrounding a cell that separates the cell from its external environment. It consists of a phospho	The series of molecular signals generated as a consequence of glutamate binding to a cell surface receptor coupled to effectors through GTP-binding proteins [goid 7216] [pmid 9808458] [evidence TAS]	Interacting selectively with monomeric or multimeric forms of actin, including actin filaments [goid 3779] [evidence IEA]; Interacting selectively with any protein or protein complex (a complex of two or more proteins that may include other nonprotein mol
ILMN_1746465	FJX1	6.855	6.92063	6.94219	6.86991	5.4437	5.67174	5.08289	5.24437	6.49968	6.32724	6.51402	6.339	4.90148	4.90881	4.55407	4.46533	0.00138062	1.08649e-08	0.443429	0.0155178	3.04007e-07	1	0.999302	0.968161	18	0.324343	6.51712	0.331482	-3.01676	1	1	306	2	NM_014344.2	The space external to the outermost structure of a cell. For cells without external protective or external encapsulating structures this refers to space outside of the plasma membrane. This term covers the host cell environment outside an intracellular pa
ILMN_1684663	ZDHHC13	7.34246	7.46089	7.3651	7.53574	6.4812	6.62824	6.42154	6.50419	7.41594	7.27136	7.38276	7.34516	5.89888	6.13879	5.87819	5.67271	0.0023883	3.38353e-09	0.000262414	0.0236754	1.20291e-07	0.00668992	0.999776	0.974501	14	0.439228	6.91977	0.450054	-2.22195	1	1	307	2	NM_001001483.1	Double layer of lipid molecules that encloses all cells, and, in eukaryotes, many organelles; may be a single or double lipid bilayer; also includes associated proteins [goid 16020] [evidence IEA]; Penetrating at least one phospholipid bilayer of a membra	Any process that activates or increases the frequency, rate or extent of an I-kappaB kinase/NF-kappaB induced cascade [goid 43123] [pmid 12761501] [evidence IMP]	Mediates the transfer of a signal from the outside to the inside of a cell by means other than the introduction of the signal molecule itself into the cell [goid 4871] [pmid 12761501] [evidence IMP]; Interacting selectively with zinc (Zn) ions [goid 8270]
ILMN_1737184	CDCA7	8.75151	8.88804	8.71916	8.84352	7.24975	7.32019	7.16056	6.95179	8.58301	8.57647	8.43494	8.54942	6.46289	6.23571	6.58307	6.38926	5.66963e-06	2.91049e-11	0.00848363	0.000230593	3.60504e-09	0.0927189	0.999822	0.988854	49	0.272796	8.44309	0.281865	-3.5478	1	1	308	2	NM_031942.4	A membrane-bounded organelle of eukaryotic cells in which chromosomes are housed and replicated. In most cells, the nucleus contains all of the cell's chromosomes except the organellar chromosomes, and is the site of RNA synthesis and processing. In some	The synthesis of either RNA on a template of DNA or DNA on a template of RNA [goid 6350] [evidence IEA]; Any process that modulates the frequency, rate or extent of DNA-dependent transcription [goid 6355] [evidence IEA]; Any process that modulates the fre
ILMN_1773200	CP110	8.90157	8.96884	9.09449	9.08409	7.98107	8.25876	8.06163	7.90142	8.82373	8.87289	8.85631	8.82585	7.54814	7.60595	7.52012	7.51559	0.000479235	1.0233e-11	0.017397	0.00671998	1.70647e-09	0.154927	0.999908	0.982056	36	0.457111	8.7679	0.464128	-2.15458	1	1	309	2	NM_014711.3
ILMN_2221564	LYAR	10.0589	9.85459	9.95175	10.0612	8.69614	8.85874	8.78583	8.82585	9.66857	9.66336	9.77606	9.44662	8.02145	7.89749	8.18926	7.73688	3.81118e-06	1.56892e-09	0.0158903	0.000177361	6.54013e-08	0.145099	0.999841	0.978956	22	0.370187	7.18441	0.383099	-2.61029	1	1	310	2	NM_017816.1	A membrane-bounded organelle of eukaryotic cells in which chromosomes are housed and replicated. In most cells, the nucleus contains all of the cell's chromosomes except the organellar chromosomes, and is the site of RNA synthesis and processing. In some		Interacting selectively with any protein or protein complex (a complex of two or more proteins that may include other nonprotein molecules) [goid 5515] [pmid 17353931] [evidence IPI]; Interacting selectively with zinc (Zn) ions [goid 8270] [evidence IEA];
ILMN_2155172	BXDC2	10.2148	10.2218	10.2504	10.1747	9.24221	9.42509	9.3539	9.29736	10.0959	9.95746	10.0474	9.95175	8.64604	8.79818	8.88951	8.712	2.78475e-05	2.16371e-12	0.0027531	0.000774487	6.47135e-10	0.0407975	0.999953	0.98701	7	0.476735	9.18901	0.485284	-2.06065	1	1	311	2	NM_018321.3	A membrane-bounded organelle of eukaryotic cells in which chromosomes are housed and replicated. In most cells, the nucleus contains all of the cell's chromosomes except the organellar chromosomes, and is the site of RNA synthesis and processing. In some	The process of the formation of the constituents of the ribosome subunits, their assembly, and their transport to the sites of protein synthesis [goid 42254] [evidence IEA]	Elemental activities, such as catalysis or binding, describing the actions of a gene product at the molecular level. A given gene product may exhibit one or more molecular functions [goid 3674] [evidence ND ]; Interacting selectively with any protein or p
ILMN_1693985	JPH1	7.4223	7.44673	7.45258	7.53018	6.46607	6.66804	6.2467	6.51538	7.23184	7.22718	7.21335	7.19246	5.82815	5.7798	5.96767	5.88003	0.000110703	6.02167e-10	0.0015583	0.00219659	3.26729e-08	0.0262662	0.99984	0.981756	59	0.444236	7.48581	0.454131	-2.20201	1	1	312	2	NM_020647.2	Any of the small, heterogeneous, artifactual, vesicular particles, 50-150 nm in diameter, that are formed when some eukaryotic cells are homogenized and that sediment on centrifugation at 100000 g [goid 5792] [evidence IEA]; The membrane surrounding a cel	The process whose specific outcome is the progression of the muscle over time, from its formation to the mature structure. The muscle is an organ consisting of a tissue made up of various elongated cells that are specialized to contract and thus to produc	Elemental activities, such as catalysis or binding, describing the actions of a gene product at the molecular level. A given gene product may exhibit one or more molecular functions [goid 3674] [evidence ND ]; The action of a molecule that contributes to
ILMN_1665483	KIAA0020	9.06102	9.08318	9.16005	9.18897	8.07945	8.27408	8.23421	8.18698	8.86066	8.78275	8.76784	8.86005	7.68805	7.57913	7.9386	7.86987	0.000458037	1.01849e-10	0.543178	0.00649326	8.82627e-09	1	0.999895	0.973547	33	0.503733	8.05422	0.507494	-1.97047	1	1	313	2	NM_014878.4	A membrane-bounded organelle of eukaryotic cells in which chromosomes are housed and replicated. In most cells, the nucleus contains all of the cell's chromosomes except the organellar chromosomes, and is the site of RNA synthesis and processing. In some		Interacting selectively with an RNA molecule or a portion thereof [goid 3723] [evidence IEA]; The selective, often stoichiometric, interaction of a molecule with one or more specific sites on another molecule [goid 5488] [evidence IEA]
ILMN_1767523	IL17RB	8.52805	8.66489	8.69567	8.52773	7.61086	7.47236	7.32725	7.35676	8.25154	8.23301	8.34582	8.17678	6.25529	6.12217	6.24105	6.40998	7.47835e-07	4.05413e-11	1.37102e-06	5.34713e-05	4.5609e-09	0.000113981	0.999862	0.990098	20	0.334837	8.34095	0.361375	-2.76721	1	1	314	2	NM_018725.3	The space external to the outermost structure of a cell. For cells without external protective or external encapsulating structures this refers to space outside of the plasma membrane. This term covers the host cell environment outside an intracellular pa	Any process that modulates the frequency, rate or extent of cell growth [goid 1558] [pmid 10815801] [evidence NAS]; Reactions, triggered in response to the presence of a foreign body or the occurrence of an injury, which result in restriction of damage to	Combining with an extracellular or intracellular messenger to initiate a change in cell activity [goid 4872] [evidence IEA]; Combining with an interleukin to initiate a change in cell activity [goid 4907] [pmid 10815801] [evidence NAS]
ILMN_1684045	CDCA4	9.36967	9.29537	9.29393	9.31174	8.33498	8.21861	8.03679	8.22163	8.84851	8.88745	8.89806	9.02467	7.00069	7.00706	7.21792	7.09203	5.06321e-09	1.77807e-11	3.96495e-05	1.42425e-06	2.52064e-09	0.00160463	0.999914	0.991613	6	0.359744	8.59849	0.38433	-2.60193	1	1	315	2	NM_145701.1	A membrane-bounded organelle of eukaryotic cells in which chromosomes are housed and replicated. In most cells, the nucleus contains all of the cell's chromosomes except the organellar chromosomes, and is the site of RNA synthesis and processing. In some
ILMN_1768662	UCK2	10.3742	10.3732	10.3649	10.3554	9.65039	9.65395	9.5882	9.58616	10.0504	10.1824	10.1948	10.2315	8.90067	8.83585	8.85472	8.81821	2.65535e-08	8.04135e-13	2.20755e-08	5.01509e-06	3.58571e-10	5.46871e-06	0.999982	0.995117	34	0.489768	9.44542	0.505805	-1.97705	1	1	316	2	NM_012474.3	The part of a cell or its extracellular environment in which a gene product is located. A gene product may be located in one or more parts of a cell and its location may be as specific as a particular macromolecular complex, that is, a stable, persistent	The chemical reactions and pathways, including anabolism and catabolism, by which living organisms transform chemical substances. Metabolic processes typically transform small molecules, but also include macromolecular processes such as DNA repair and rep	Interacting selectively with a nucleotide, any compound consisting of a nucleoside that is esterified with (ortho)phosphate or an oligophosphate at any hydroxyl group on the ribose or deoxyribose moiety [goid 166] [evidence IEA]; Elemental activities, suc
ILMN_1665538	SKP2	10.7263	10.5865	10.7564	10.7463	9.98668	9.90996	9.82951	9.85158	10.5532	10.4935	10.3296	10.5652	9.07704	9.14329	9.17464	9.19823	1.78002e-07	1.56378e-10	0.000225139	1.79515e-05	1.23317e-08	0.00601276	0.999952	0.986895	40	0.475248	7.90898	0.489423	-2.04322	1	1	317	2	NM_032637.2		Progression from G1 phase to S phase of the mitotic cell cycle [goid 82] [pmid 7553852] [evidence TAS]; The chemical reactions and pathways resulting in the breakdown of a protein or peptide by hydrolysis of its peptide bonds, initiated by the covalent at	Interacting selectively with any protein or protein complex (a complex of two or more proteins that may include other nonprotein molecules) [goid 5515] [pmid 11931757] [evidence IPI]; Interacting selectively with any protein or protein complex (a complex
ILMN_1665559	CDK2	10.5541	10.3092	10.3941	10.3881	9.70635	9.61983	9.49141	9.6576	10.2811	10.0847	10.235	10.2504	8.77725	8.58927	8.53867	8.67889	5.34766e-06	1.0298e-11	4.00889e-05	0.000223427	1.70647e-09	0.00161331	0.999926	0.985223	133	0.441452	8.7679	0.465682	-2.14739	1	1	318	2	NM_001798.2	Cyclin-dependent protein kinases (CDKs) are heterodimeric enzymes that contain a kinase catalytic subunit associated with a regulatory cyclin partner [goid 307] [pmid 8692841] [evidence IDA]; A membrane-bounded organelle of eukaryotic cells in which chrom	Progression from G2 phase to M phase of the mitotic cell cycle [goid 86] [pmid 1653904] [evidence TAS]; Any process that modulates the frequency, rate or extent of DNA replication [goid 6275] [pmid 9933170] [evidence TAS]; The process of introducing a pho	Interacting selectively with a nucleotide, any compound consisting of a nucleoside that is esterified with (ortho)phosphate or an oligophosphate at any hydroxyl group on the ribose or deoxyribose moiety [goid 166] [evidence IEA]; Catalysis of the reaction
ILMN_2135798	TRA16	9.97111	10.0522	9.97902	10.0522	9.19357	8.86406	8.92238	9.00617	9.69394	9.68376	9.83392	9.58423	8.37912	8.18813	8.37338	8.3518	4.00694e-05	6.30691e-10	0.0020893	0.00101519	3.37723e-08	0.0329239	0.99991	0.982131	8	0.436338	7.47144	0.446442	-2.23993	1	1	319	2	NM_176880.4	A membrane-bounded organelle of eukaryotic cells in which chromosomes are housed and replicated. In most cells, the nucleus contains all of the cell's chromosomes except the organellar chromosomes, and is the site of RNA synthesis and processing. In some
ILMN_1772951	ST6GALNAC1	9.20957	9.24661	9.29468	9.16338	8.53996	8.42625	8.4685	8.2916	9.04615	8.9268	9.07149	8.93718	7.90001	7.56661	7.70683	7.81207	6.62542e-05	6.78662e-11	0.004253	0.00148799	6.50163e-09	0.0559275	0.999899	0.977532	8	0.492091	8.18698	0.50532	-1.97894	1	1	320	2	NM_018414.2	The lipid bilayer surrounding any of the compartments of the Golgi apparatus [goid 139] [evidence IEA]; A compound membranous cytoplasmic organelle of eukaryotic cells, consisting of flattened, ribosome-free vesicles arranged in a more or less regular sta	The addition of a sugar unit to a protein amino acid, e.g. the addition of glycan chains to proteins [goid 6486] [pmid 10536037] [evidence NAS]; The addition of a sugar unit to a protein amino acid, e.g. the addition of glycan chains to proteins [goid 648	Catalysis of the reaction: CMP-N-acetylneuraminate + glycano-1,3-(N-acetyl-alpha-D-galactosaminyl)-glycoprotein = CMP + glycano-(2,6-alpha-N-acetylneuraminyl)-(N-acetyl-D-galactosaminyl)-glycoprotein [goid 1665] [evidence IEA]; Catalysis of the formation
ILMN_1720270	CDR2	7.86011	8.01354	7.95356	7.96088	7.24458	7.3232	7.27478	6.94796	7.67235	7.65021	7.63496	7.84158	6.28086	6.21195	6.39073	6.7264	4.37575e-05	2.51398e-07	0.0185839	0.00108619	4.04828e-06	0.16208	0.999672	0.951834	20	0.491976	5.39273	0.511742	-1.95411	1	1	321	2	NM_001802.1	A membrane-bounded organelle of eukaryotic cells in which chromosomes are housed and replicated. In most cells, the nucleus contains all of the cell's chromosomes except the organellar chromosomes, and is the site of RNA synthesis and processing. In some		Elemental activities, such as catalysis or binding, describing the actions of a gene product at the molecular level. A given gene product may exhibit one or more molecular functions [goid 3674] [evidence ND ]; Interacting selectively with any protein or p
ILMN_1690223	CNTNAP2	5.93307	6.08624	5.88188	6.10882	5.24365	5.39007	5.35761	5.11156	6.1856	6.10341	6.0428	6.03028	4.50191	3.90983	4.46725	4.55567	0.0087161	1.60155e-07	3.63558e-05	0.0641737	2.79956e-06	0.00150612	0.999223	0.954022	30	0.426519	5.55291	0.450545	-2.21954	1	1	322	2	NM_014141.4	Double layer of lipid molecules that encloses all cells, and, in eukaryotes, many organelles; may be a single or double lipid bilayer; also includes associated proteins [goid 16020] [evidence IEA]; Penetrating at least one phospholipid bilayer of a membra	The attachment of a cell, either to another cell or to an underlying substrate such as the extracellular matrix, via cell adhesion molecules [goid 7155] [evidence IEA]; The cascade of processes by which a signal interacts with a receptor, causing a change	Interacting selectively with one or more specific sites on a receptor molecule, a macromolecule that undergoes combination with a hormone, neurotransmitter, drug or intracellular messenger to initiate a change in cell function [goid 5102] [evidence IEA]
ILMN_1684802	TAF5	7.81968	7.73789	7.64976	7.76519	7.21415	7.03767	7.04887	7.0468	7.87804	7.67135	7.57963	7.69868	6.35411	6.12487	6.30917	6.52478	0.000771651	3.92248e-10	0.000387931	0.00983614	2.38101e-08	0.00911305	0.999804	0.96985	97	0.49398	7.62324	0.511508	-1.955	1	1	323	2	NM_006951.3	A membrane-bounded organelle of eukaryotic cells in which chromosomes are housed and replicated. In most cells, the nucleus contains all of the cell's chromosomes except the organellar chromosomes, and is the site of RNA synthesis and processing. In some	Any process that modulates the frequency, rate or extent of DNA-dependent transcription [goid 6355] [evidence IEA]; Any process involved in starting transcription from the RNA polymerase II promoter [goid 6367] [pmid 9045704] [evidence IDA]; Any process i	The function of binding to a specific DNA sequence in order to modulate transcription. The transcription factor may or may not also interact selectively with a protein or macromolecular complex [goid 3700] [pmid 9045704] [evidence TAS]; Catalysis of the r
ILMN_1805828	VRK1	8.99469	8.57408	8.68393	8.77299	7.71829	7.88961	7.97841	7.92363	8.94024	8.56246	8.74472	8.62073	6.74795	7.10432	7.19178	7.19397	0.00055829	8.52473e-08	0.00404508	0.00758143	1.64174e-06	0.054063	0.999668	0.956716	45	0.415168	5.78469	0.431381	-2.31814	1	1	324	2	NM_003384.2	A membrane-bounded organelle of eukaryotic cells in which chromosomes are housed and replicated. In most cells, the nucleus contains all of the cell's chromosomes except the organellar chromosomes, and is the site of RNA synthesis and processing. In some	The process of introducing a phosphate group on to a protein [goid 6468] [pmid 9344656] [evidence TAS]	Interacting selectively with a nucleotide, any compound consisting of a nucleoside that is esterified with (ortho)phosphate or an oligophosphate at any hydroxyl group on the ribose or deoxyribose moiety [goid 166] [evidence IEA]; Catalysis of the reaction
ILMN_1670769	C6orf139	7.55303	7.34344	7.22225	7.26016	6.21195	6.60993	6.64492	6.40079	7.38024	7.32725	7.10291	7.26241	5.52911	5.65007	5.82657	5.87131	0.000441912	6.53847e-08	0.00689502	0.00632685	1.30903e-06	0.0791297	0.999578	0.958219	3	0.431257	5.88305	0.446934	-2.23747	1	1	325	2	NM_018132.3	The region of a chromosome that includes the centromere and associated proteins. In monocentric chromosomes, this region corresponds to a single area of the chromosome, whereas in holocentric chromosomes, it is evenly distributed along the chromosome [goi
ILMN_1717477	PSD3	6.00342	6.093	6.01159	6.45145	5.3795	5.30714	5.36711	5.05142	5.88955	6.20477	5.82551	6.21139	4.36185	4.6117	4.69461	4.41571	0.00876214	3.46408e-07	0.00206368	0.0644352	5.30646e-06	0.0326355	0.999174	0.943905	27	0.439	5.27519	0.452133	-2.21174	1	1	326	2	NM_015310.3	The living contents of a cell; the matter contained within (but not including) the plasma membrane, usually taken to exclude large vacuoles and masses of secretory or ingested material. In eukaryotes it includes the nucleus and cytoplasm [goid 5622] [evid	Any process that modulates the frequency, rate or extent of ARF protein signal transduction [goid 32012] [evidence IEA]	Stimulates the exchange of guanyl nucleotides by the GTPase ARF. Under normal cellular physiological conditions, the concentration of GTP is higher than that of GDP, favoring the replacement of GDP by GTP in association with the GTPase [goid 5086] [eviden
ILMN_2053281	C14orf149	7.48626	7.30055	7.14238	7.36382	6.54965	6.6426	6.73539	6.40654	7.27962	7.39439	7.02597	7.17698	5.84082	6.06189	6.02968	5.80208	0.0044076	3.53177e-09	0.0126398	0.0380488	1.24271e-07	0.122236	0.999667	0.952909	8	0.495629	6.90563	0.50759	-1.97009	1	1	327	2	NM_144581.1			Catalysis of the geometric or structural changes within one molecule. Isomerase is the systematic name for any enzyme of EC class 5 [goid 16853] [evidence IEA]; Catalysis of the reaction: L-proline = D-proline [goid 18112] [evidence IEA]
ILMN_1756043	WDHD1	6.75397	6.86003	6.6789	6.88537	6.01859	6.20055	6.15195	5.88396	6.85048	6.76579	6.77686	6.7207	5.26141	5.25416	4.94567	5.41993	0.00116417	4.68285e-10	0.000382948	0.0136543	2.70228e-08	0.00901323	0.999656	0.96871	25	0.452351	7.56827	0.473561	-2.11166	1	1	328	2	NM_007086.2	A membrane-bounded organelle of eukaryotic cells in which chromosomes are housed and replicated. In most cells, the nucleus contains all of the cell's chromosomes except the organellar chromosomes, and is the site of RNA synthesis and processing. In some	Any process that modulates the frequency, rate or extent of DNA-dependent transcription [goid 6355] [evidence IEA]; Any process that modulates the frequency, rate or extent of DNA-dependent transcription [goid 6355] [evidence IEA]	Interacting selectively with DNA (deoxyribonucleic acid) [goid 3677] [pmid 9175701] [evidence TAS]; Interacting selectively with DNA (deoxyribonucleic acid) [goid 3677] [evidence IEA]
ILMN_2257432	RAD51	6.5669	6.38366	6.01518	6.50543	5.75829	5.58972	5.95693	5.554	6.39442	6.26569	6.30746	6.30065	4.82838	4.87352	4.32564	5.00912	0.00929552	1.11141e-07	0.00714711	0.0672486	2.07005e-06	0.0810369	0.998965	0.922761	97	0.46475	5.68402	0.492191	-2.03173	1	1	329	2	NM_002875.2	The living contents of a cell; the matter contained within (but not including) the plasma membrane, usually taken to exclude large vacuoles and masses of secretory or ingested material. In eukaryotes it includes the nucleus and cytoplasm [goid 5622] [evid	The chemical reactions and pathways involving DNA, deoxyribonucleic acid, one of the two main types of nucleic acid, consisting of a long, unbranched macromolecule formed from one, or more commonly, two, strands of linked deoxyribonucleotides [goid 6259]	Interacting selectively with a nucleotide, any compound consisting of a nucleoside that is esterified with (ortho)phosphate or an oligophosphate at any hydroxyl group on the ribose or deoxyribose moiety [goid 166] [evidence IEA]; Interacting selectively w
ILMN_1662070	HTR3A	5.71867	5.39847	5.49428	5.70273	4.82509	4.81884	5.0173	4.88612	5.44402	5.48873	5.60874	5.80596	4.21032	4.15181	4.04913	4.33824	0.000500598	5.81596e-08	0.00151872	0.00695131	1.19537e-06	0.0258478	0.999465	0.960132	60	0.484445	5.9225	0.497421	-2.01037	1	1	330	2	NM_000869.2	Penetrating at least one phospholipid bilayer of a membrane. May also refer to the state of being buried in the bilayer with no exposure outside the bilayer. When used to describe a protein, indicates that all or part of the peptide sequence is embedded i	The directed movement of charged atoms or small charged molecules into, out of, within or between cells [goid 6811] [evidence IEA]; The directed movement of charged atoms or small charged molecules into, out of, within or between cells [goid 6811] [eviden	Catalysis of facilitated diffusion of an ion (by an energy-independent process) by passage through a transmembrane aqueous pore or channel without evidence for a carrier-mediated mechanism [goid 5216] [evidence IEA]; Catalysis of the transmembrane transfe
ILMN_2270015	AADAT	8.17286	7.9112	7.66321	7.77202	7.24259	7.4309	7.35208	7.03043	7.81584	7.75782	7.9067	7.99004	6.51538	6.57701	6.50277	6.26311	0.000624047	5.92727e-07	0.00281233	0.00826837	8.25946e-06	0.0414249	0.999629	0.94285	7	0.496743	5.08305	0.515511	-1.93982	1	1	331	2	NM_016228.3	A semiautonomous, self replicating organelle that occurs in varying numbers, shapes, and sizes in the cytoplasm of virtually all eukaryotic cells. It is notably the site of tissue respiration [goid 5739] [evidence IEA]; That part of the cytoplasm that doe	The chemical reactions and pathways resulting in the formation of substances; typically the energy-requiring part of metabolism in which simpler substances are transformed into more complex ones [goid 9058] [evidence IEA]	Catalysis of the reaction: L-kynurenine + 2-oxoglutarate = 4-(2-aminophenyl)-2,4-dioxobutanoate + L-glutamate [goid 16212] [pmid 12126930] [evidence EXP]; Catalysis of the reaction: L-kynurenine + 2-oxoglutarate = 4-(2-aminophenyl)-2,4-dioxobutanoate + L-
ILMN_2056087	IGF1	5.88352	5.83993	5.29326	5.55007	3.89429	3.85777	4.402	4.06937	5.41159	5.56837	5.4962	4.75135	3.9206	3.61761	4.29362	3.47503	0.258306	2.17191e-07	0.951539	0.656863	3.59906e-06	1	0.996633	0.887694	166	0.345558	5.44381	0.344191	-2.90537	1	1	332	2	NM_000618.2	The space external to the outermost structure of a cell. For cells without external protective or external encapsulating structures this refers to space outside of the plasma membrane. This term covers the host cell environment outside an intracellular pa	The process whose specific outcome is the progression of the skeleton over time, from its formation to the mature structure. The skeleton is the bony framework of the body in vertebrates (endoskeleton) or the hard outer envelope of insects (exoskeleton or	The action characteristic of a hormone, any substance formed in very small amounts in one specialized organ or group of cells and carried (sometimes in the bloodstream) to another organ or group of cells in the same organism, upon which it has a specific
ILMN_1796069	CBLN2	8.91702	8.86894	8.79493	8.80665	6.46857	6.39966	6.52888	6.44318	8.59048	8.38847	8.50628	8.37006	6.24246	6.20477	5.9944	6.03293	0.000193439	2.10942e-15	0.906572	0.00342781	5.17336e-12	1	0.999895	0.995815	7	0.193983	11.2862	0.193696	-5.16274	1	1	333	2	NM_182511.2	Double layer of lipid molecules that encloses all cells, and, in eukaryotes, many organelles; may be a single or double lipid bilayer; also includes associated proteins [goid 16020] [evidence IEA]; Penetrating at least one phospholipid bilayer of a membra
ILMN_1667994	AMD1	10.4902	10.2568	9.9835	10.149	8.77725	8.68825	8.81928	8.65877	10.0721	9.92718	9.99515	10.0246	8.59349	8.44678	8.65828	8.57608	0.0622689	1.5548e-11	0.935098	0.278134	2.29708e-09	1	0.999868	0.97892	84	0.363485	8.63882	0.361809	-2.76389	1	1	334	2	NM_001634.4	The part of a cell or its extracellular environment in which a gene product is located. A gene product may be located in one or more parts of a cell and its location may be as specific as a particular macromolecular complex, that is, a stable, persistent	The chemical reactions and pathways resulting in the formation of spermine, a polybasic amine found in human sperm, in ribosomes and in some viruses and involved in nucleic acid packaging [goid 6597] [evidence IEA]; The chemical reactions and pathways res	Catalysis of the reaction: S-adenosyl-L-methionine = (5-deoxy-5-adenosyl)(3-aminopropyl) methylsulfonium salt + CO2 [goid 4014] [evidence IEA]; Catalysis of the reaction: S-adenosyl-L-methionine = (5-deoxy-5-adenosyl)(3-aminopropyl) methylsulfonium salt +
ILMN_1757497	VGF	8.93881	8.87844	8.69869	8.77537	7.65926	7.55533	7.45728	7.42539	8.4663	8.3906	8.40835	8.28733	7.15588	7.14095	7.24757	7.10521	3.43251e-06	8.46939e-11	0.742906	0.000163779	7.58072e-09	1	0.999907	0.986581	71	0.416929	8.12029	0.415419	-2.40721	1	1	335	2	NM_003378.2	The space external to the outermost structure of a cell. For cells without external protective or external encapsulating structures this refers to space outside of the plasma membrane. This term covers the host cell environment outside an intracellular pa	The process whose specific outcome is the progression of the ovarian follicle over time, from its formation to the mature structure [goid 1541] [evidence IEA]; The chemical reactions and pathways resulting in the formation of precursor metabolites, substa	Elemental activities, such as catalysis or binding, describing the actions of a gene product at the molecular level. A given gene product may exhibit one or more molecular functions [goid 3674] [evidence ND ]; The action characteristic of a neuropeptide h
ILMN_1667790	C21orf100	7.23439	6.91668	6.78868	6.95415	4.6216	4.51576	4.89414	4.48387	6.29249	6.28213	6.04062	5.77096	4.77528	4.51145	4.62956	4.17554	0.00136286	1.31036e-08	0.0214264	0.0153745	3.51302e-07	0.179713	0.99885	0.966408	1	0.257187	6.45432	0.246132	-4.06287	1	1	336	2	XR_017892.1
ILMN_2082865	TM4SF11	7.66214	7.2807	7.2949	7.46635	6.14589	6.14984	6.40624	6.41169	7.09135	7.05563	7.17698	6.96395	6.19111	6.10915	6.187	6.11183	0.0258646	7.78691e-10	0.277241	0.147164	3.85028e-08	0.890082	0.999735	0.95938	3	0.488048	7.41451	0.484111	-2.06564	1	1	337	2	NM_015993.1	Double layer of lipid molecules that encloses all cells, and, in eukaryotes, many organelles; may be a single or double lipid bilayer; also includes associated proteins [goid 16020] [evidence IEA]; Penetrating at least one phospholipid bilayer of a membra	The directed movement of charged atoms or small charged molecules into, out of, within or between cells [goid 6811] [evidence IEA]	Catalysis of facilitated diffusion of an ion (by an energy-independent process) by passage through a transmembrane aqueous pore or channel without evidence for a carrier-mediated mechanism [goid 5216] [evidence IEA]
ILMN_1713952	C1orf106	6.29529	6.32815	6.2756	6.31027	5.2955	5.30681	5.42511	5.15928	6.1979	6.13922	6.09215	6.08133	5.35198	4.95714	5.25111	4.67252	0.118733	1.27188e-08	0.934385	0.424416	3.43914e-07	1	0.999374	0.931805	4	0.487153	6.46355	0.492076	-2.0322	1	1	338	2	NM_018265.1
ILMN_1740213	ELOVL7	7.75435	7.40331	7.34344	7.17085	6.06507	6.12398	6.20309	6.46966	7.38485	7.53277	7.36334	7.18959	5.71319	6.03979	6.02051	5.87744	0.219202	1.07714e-07	0.221385	0.604014	2.02118e-06	0.792537	0.999448	0.947238	9	0.398121	5.69439	0.399331	-2.50419	1	1	339	2	NM_024930.1	The irregular network of unit membranes, visible only by electron microscopy, that occurs in the cytoplasm of many eukaryotic cells. The membranes form a complex meshwork of tubular channels, which are often expanded into slitlike cavities called cisterna	The chemical reactions and pathways resulting in the formation of a fatty acid, any of the aliphatic monocarboxylic acids that can be liberated by hydrolysis from naturally occurring fats and oils. Fatty acids are predominantly straight-chain acids of 4 t
ILMN_1667430	DEGS1	12.2391	11.8581	11.9262	11.8102	10.8096	10.9888	10.8888	11.1386	11.954	11.9986	11.8697	11.8883	10.5361	10.5798	10.7073	10.5987	0.0698155	1.05996e-08	0.0202499	0.301196	2.97432e-07	0.172441	0.999904	0.966021	46	0.446873	6.52661	0.449544	-2.22448	1	1	340	2	NM_003676.2	That fraction of cells, prepared by disruptive biochemical methods, that includes the plasma and other membranes [goid 5624] [pmid 9188692] [evidence TAS]; The irregular network of unit membranes, visible only by electron microscopy, that occurs in the cy	The chemical reactions and pathways involving lipids, compounds soluble in an organic solvent but not, or sparingly, in an aqueous solvent. Includes fatty acids; neutral fats, other fatty-acid esters, and soaps; long-chain (fatty) alcohols and waxes; sphi	Interacting selectively with any protein or protein complex (a complex of two or more proteins that may include other nonprotein molecules) [goid 5515] [pmid 17353931] [evidence IPI]; Any molecular entity that serves as an electron acceptor and electron d
ILMN_2110908	MYC	9.19077	9.08958	8.91921	9.07798	7.85544	7.90962	8.00793	8.00793	9.26879	9.00617	8.87654	8.88996	7.29522	7.54956	7.47697	7.73062	0.0422984	1.03289e-08	0.0166058	0.21186	2.91504e-07	0.150003	0.999778	0.966472	225	0.403121	6.53536	0.407129	-2.45622	1	1	341	2	NM_002467.3	A membrane-bounded organelle of eukaryotic cells in which chromosomes are housed and replicated. In most cells, the nucleus contains all of the cell's chromosomes except the organellar chromosomes, and is the site of RNA synthesis and processing. In some	Any process that modulates the frequency, rate or extent of DNA-dependent transcription [goid 6355] [evidence IEA]; Any process that modulates the frequency, rate or extent of DNA-dependent transcription [goid 6355] [evidence IEA]; Any process that modula	The function of binding to a specific DNA sequence in order to modulate transcription. The transcription factor may or may not also interact selectively with a protein or macromolecular complex [goid 3700] [evidence IEA]; The function of binding to a spec
ILMN_2055700	SLBP	8.96087	8.73996	8.59231	8.63262	7.85891	7.80611	7.88267	7.91424	8.74281	8.6279	8.45346	8.27766	7.23469	7.38485	7.51515	7.47358	0.0103409	5.64023e-09	0.285138	0.0729112	1.80583e-07	0.902864	0.999757	0.945331	77	0.501849	6.74332	0.504635	-1.98163	1	1	342	2	NM_006527.2	A membrane-bounded organelle of eukaryotic cells in which chromosomes are housed and replicated. In most cells, the nucleus contains all of the cell's chromosomes except the organellar chromosomes, and is the site of RNA synthesis and processing. In some	Any process involved in the conversion of a primary mRNA transcript into one or more mature mRNA(s) prior to translation into polypeptide [goid 6397] [evidence IEA]; Any process involved in forming the mature 3' end of a histone mRNA molecule [goid 6398]	Interacting selectively with pre-messenger RNA (pre-mRNA) or messenger RNA (mRNA) [goid 3729] [pmid 9049306] [evidence TAS]
ILMN_2099315	TRPM8	7.22484	6.94899	7.00404	7.05947	6.05254	6.34227	5.99281	6.093	7.0573	6.99767	6.76957	6.98248	5.52637	5.89236	5.93031	5.60874	0.0544591	1.52853e-07	0.0975068	0.253244	2.69499e-06	0.491947	0.99958	0.945806	12	0.474426	5.56944	0.479648	-2.08486	1	1	343	2	NM_024080.4	Double layer of lipid molecules that encloses all cells, and, in eukaryotes, many organelles; may be a single or double lipid bilayer; also includes associated proteins [goid 16020] [evidence IEA]; Penetrating at least one phospholipid bilayer of a membra	The directed movement of charged atoms or small charged molecules into, out of, within or between cells [goid 6811] [evidence IEA]; The regulation of the levels, transport, and metabolism of calcium ions within a cell or between a cell and its external en	Catalysis of facilitated diffusion of an ion (by an energy-independent process) by passage through a transmembrane aqueous pore or channel without evidence for a carrier-mediated mechanism [goid 5216] [evidence IEA]; Catalysis of facilitated diffusion of
ILMN_1699243	MSMB	6.04636	5.92693	5.87623	6.07585	4.66328	4.75212	4.39553	4.3808	5.78984	6.30306	6.15604	6.17007	4.1313	4.40135	3.36616	3.60633	0.214497	8.79244e-09	0.0608462	0.596604	2.5732e-07	0.361583	0.997815	0.93772	12	0.281081	6.58953	0.292644	-3.41712	1	1	344	2	NM_002443.2	The space external to the outermost structure of a cell. For cells without external protective or external encapsulating structures this refers to space outside of the plasma membrane. This term covers the host cell environment outside an intracellular pa	Any process specifically pertinent to the functioning of integrated living units: cells, tissues, organs, and organisms. A process is a collection of molecular events with a defined beginning and end [goid 8150] [evidence ND ]	Elemental activities, such as catalysis or binding, describing the actions of a gene product at the molecular level. A given gene product may exhibit one or more molecular functions [goid 3674] [evidence ND ]
ILMN_1777853	OACT2	6.99645	7.16732	7.18323	7.22753	5.98381	6.09778	6.10534	6.32456	6.85006	7.10918	7.05796	7.11684	5.6921	6.06467	5.33918	5.837	0.0936772	1.40393e-08	0.376264	0.364876	3.69832e-07	1	0.999392	0.93195	5	0.448128	6.432	0.455129	-2.19718	1	1	345	2	XM_001129292.1	Double layer of lipid molecules that encloses all cells, and, in eukaryotes, many organelles; may be a single or double lipid bilayer; also includes associated proteins [goid 16020] [evidence IEA]; Penetrating at least one phospholipid bilayer of a membra		Catalysis of the generalized reaction: acyl-carrier + reactant = acyl-reactant + carrier [goid 8415] [evidence IEA]; Catalysis of the transfer of a group, e.g. a methyl group, glycosyl group, acyl group, phosphorus-containing, or other groups, from one co
ILMN_2132809	ARHGEF10	7.93042	8.10578	8.30271	8.1551	7.04572	7.33669	7.16019	7.0629	7.97586	8.19741	8.18607	8.18103	6.88894	7.08031	6.65786	6.96762	0.140819	6.5954e-08	0.262734	0.469498	1.31935e-06	0.868071	0.999725	0.951726	26	0.465138	5.87964	0.467503	-2.13902	1	1	346	2	NM_014629.2	The living contents of a cell; the matter contained within (but not including) the plasma membrane, usually taken to exclude large vacuoles and masses of secretory or ingested material. In eukaryotes it includes the nucleus and cytoplasm [goid 5622] [evid	Any process that modulates the frequency, rate or extent of Rho protein signal transduction [goid 35023] [evidence IEA]; Any process that modulates the frequency, rate or extent of Rho protein signal transduction [goid 35023] [evidence IEA]	Stimulates the exchange of guanyl nucleotides by a GTPase. Under normal cellular physiological conditions, the concentration of GTP is higher than that of GDP, favoring the replacement of GDP by GTP in association with the GTPase [goid 5085] [evidence IEA
ILMN_1691499	TJP1	10.2533	10.448	10.6435	10.4756	9.23839	9.63017	9.61907	9.49602	10.3117	10.561	10.3916	10.5764	9.37917	9.33803	9.07005	9.22075	0.316045	3.74665e-09	0.33789	0.726225	1.296e-07	0.972064	0.99982	0.944264	68	0.47182	6.88739	0.473936	-2.10999	1	1	347	2	NM_003257.3	All of the contents of a cell excluding the plasma membrane and nucleus, but including other subcellular structures [goid 5737] [pmid 18029348] [evidence IDA]; The membrane surrounding a cell that separates the cell from its external environment. It consi	The aggregation, arrangement and bonding together of a set of components to form a junction between cells [goid 7043] [pmid 8486731] [evidence TAS]	Interacting selectively with any protein or protein complex (a complex of two or more proteins that may include other nonprotein molecules) [goid 5515] [pmid 11042084] [evidence IPI]; Interacting selectively with any protein or protein complex (a complex
ILMN_1676099	SPON2	8.60214	8.43852	8.70698	8.47282	7.32562	7.19711	7.18561	7.18787	8.2397	8.47433	8.38208	8.4663	7.05156	6.74305	6.78073	6.78868	0.00762563	2.84147e-10	0.0716673	0.0579723	1.88854e-08	0.403313	0.99984	0.982349	32	0.368483	7.72387	0.371	-2.69542	1	1	348	2	NM_012445.1	The space external to the outermost structure of a cell. For cells without external protective or external encapsulating structures this refers to space outside of the plasma membrane. This term covers the host cell environment outside an intracellular pa	Any immune system process that functions in the calibrated response of an organism to a potential internal or invasive threat [goid 6955] [evidence IEA]; The attachment of a cell, either to another cell or to an underlying substrate such as the extracellu	Interacting selectively with any protein or protein complex (a complex of two or more proteins that may include other nonprotein molecules) [goid 5515] [evidence IEA]
ILMN_1788462	AMD1	11.6515	11.6055	11.9414	11.6779	10.7771	10.7591	10.6372	10.7439	11.5373	11.5014	11.4707	11.4424	10.3337	10.1841	10.2475	10.2734	0.000260743	3.74597e-10	0.0139808	0.00429753	2.31368e-08	0.131261	0.999951	0.982579	84	0.463613	7.6357	0.467454	-2.13925	1	1	349	2	NM_001033059.1	The part of a cell or its extracellular environment in which a gene product is located. A gene product may be located in one or more parts of a cell and its location may be as specific as a particular macromolecular complex, that is, a stable, persistent	The chemical reactions and pathways resulting in the formation of spermine, a polybasic amine found in human sperm, in ribosomes and in some viruses and involved in nucleic acid packaging [goid 6597] [evidence IEA]; The chemical reactions and pathways res	Catalysis of the reaction: S-adenosyl-L-methionine = (5-deoxy-5-adenosyl)(3-aminopropyl) methylsulfonium salt + CO2 [goid 4014] [evidence IEA]; Catalysis of the reaction: S-adenosyl-L-methionine = (5-deoxy-5-adenosyl)(3-aminopropyl) methylsulfonium salt +
ILMN_2403006	TJP1	8.76784	8.66665	9.04683	8.88193	7.4215	7.63826	7.64366	7.49967	8.71597	8.74754	8.8511	8.73252	7.35424	7.32607	7.3517	7.42681	0.115256	2.51524e-10	0.415037	0.417035	1.72308e-08	1	0.999876	0.982223	68	0.394047	7.76369	0.394119	-2.53731	1	1	350	2	NM_175610.2	All of the contents of a cell excluding the plasma membrane and nucleus, but including other subcellular structures [goid 5737] [pmid 18029348] [evidence IDA]; The membrane surrounding a cell that separates the cell from its external environment. It consi	The aggregation, arrangement and bonding together of a set of components to form a junction between cells [goid 7043] [pmid 8486731] [evidence TAS]	Interacting selectively with any protein or protein complex (a complex of two or more proteins that may include other nonprotein molecules) [goid 5515] [pmid 11042084] [evidence IPI]; Interacting selectively with any protein or protein complex (a complex
ILMN_1768705	SYT4	8.38617	8.32949	8.59048	8.4663	7.28018	7.51011	7.2791	7.51866	8.26218	8.36815	8.30225	8.28837	7.27478	7.04751	7.24314	7.25747	0.0583242	2.98784e-09	0.79442	0.265528	1.09275e-07	1	0.999865	0.972458	41	0.475393	6.96148	0.476512	-2.09858	1	1	351	2	NM_020783.2	Secretory organelles, some 50 nm in diameter, of presynaptic nerve terminals; accumulate high concentrations of neurotransmitters and secrete these into the synaptic cleft by fusion with the 'active zone' of the presynaptic plasma membrane [goid 8021] [ev	The directed movement of substances (such as macromolecules, small molecules, ions) into, out of, within or between cells, or within a multicellular organism [goid 6810] [evidence IEA]; The regulated release of neurotransmitter into the synaptic cleft. A	Enables the directed movement of substances (such as macromolecules, small molecules, ions) into, out of, within or between cells [goid 5215] [evidence IEA]; Interacting selectively with calcium ions (Ca2+) [goid 5509] [evidence IEA]
ILMN_1789384	QSCN6L1	7.68068	7.9176	7.84716	7.84842	7.03094	6.69782	6.79248	6.49938	7.55779	7.62667	7.823	7.61858	6.67592	6.37179	6.33628	6.43462	0.0145515	9.31708e-08	0.717488	0.0948127	1.77408e-06	1	0.999654	0.949509	5	0.455309	5.75103	0.459174	-2.17782	1	1	352	2	NM_181701.3	The space external to the outermost structure of a cell. For cells without external protective or external encapsulating structures this refers to space outside of the plasma membrane. This term covers the host cell environment outside an intracellular pa	Any process that maintains the redox environment of a cell or compartment within a cell [goid 45454] [evidence IEA]; The process of removal or addition of one or more electrons with or without the concomitant removal or addition of a proton or protons [go	Catalysis of an oxidation-reduction (redox) reaction, a reversible chemical reaction in which the oxidation state of an atom or atoms within a molecule is altered. One substrate acts as a hydrogen or electron donor and becomes oxidized, while the other ac
ILMN_1699206	KIAA1727	6.76844	7.10744	7.18494	7.02985	6.12217	6.0123	5.9524	6.01518	6.83954	6.96464	6.94095	6.93445	5.89569	5.76642	5.49428	6.04778	0.0678962	1.96141e-07	0.758558	0.295764	3.29702e-06	1	0.99957	0.941184	11	0.480297	5.48188	0.482288	-2.07345	1	1	353	2	NM_033393.2		A process that is carried out at the cellular level which results in the formation, arrangement of constituent parts, or disassembly of a cellular component [goid 16043] [evidence IEA]; A process that is carried out at the cellular level which results in	Interacting selectively with monomeric or multimeric forms of actin, including actin filaments [goid 3779] [evidence IEA]
ILMN_1704702	MCM7	7.1283	6.52936	6.0017	6.40124	5.59314	5.01579	5.32491	5.07241	6.23693	5.81792	6.01708	6.13768	4.37967	4.50889	4.44473	3.70512	0.0142938	4.01305e-07	0.361554	0.0937061	5.96123e-06	0.998211	0.997247	0.894912	144	0.346711	5.22466	0.359262	-2.78348	1	1	354	2	NM_005916.3	A membrane-bounded organelle of eukaryotic cells in which chromosomes are housed and replicated. In most cells, the nucleus contains all of the cell's chromosomes except the organellar chromosomes, and is the site of RNA synthesis and processing. In some	The process by which DNA replication is started; this involves the separation of a stretch of the DNA double helix, the recruitment of DNA polymerases and the initiation of polymerase action [goid 6270] [evidence IEA]; The process whereby new strands of D	Interacting selectively with a nucleotide, any compound consisting of a nucleoside that is esterified with (ortho)phosphate or an oligophosphate at any hydroxyl group on the ribose or deoxyribose moiety [goid 166] [evidence IEA]; Interacting selectively w
ILMN_2351916	EXO1	5.57011	5.67454	5.50315	5.59892	5.0238	4.74072	4.53883	4.41548	5.42788	4.8498	5.06901	5.33305	3.70937	3.93472	3.95344	3.65088	0.00138518	1.71933e-06	0.0387077	0.0155619	2.04593e-05	0.269734	0.998666	0.932641	37	0.456154	4.68911	0.473964	-2.10986	1	1	355	2	NM_006027.3	A membrane-bounded organelle of eukaryotic cells in which chromosomes are housed and replicated. In most cells, the nucleus contains all of the cell's chromosomes except the organellar chromosomes, and is the site of RNA synthesis and processing. In some	A system for the correction of errors introduced during DNA replication when an incorrect base, which cannot form hydrogen bonds with the corresponding base in the parent strand, is incorporated into the daughter strand. The mismatch repair system promote	Interacting selectively with DNA (deoxyribonucleic acid) [goid 3677] [pmid 11842105] [evidence IDA]; Catalysis of the hydrolysis of ester linkages within nucleic acids by creating internal breaks [goid 4519] [evidence IEA]; Catalysis of the endonucleolyti
ILMN_1712708	TRIM47	6.10719	5.94783	5.94998	5.79844	5.27815	4.42451	5.00181	5.08354	5.91077	5.45784	5.48631	5.69371	3.84053	3.94944	3.88565	4.00727	0.00190296	6.54994e-07	0.00432921	0.0199746	9.00938e-06	0.0566563	0.998598	0.941682	25	0.389543	5.04531	0.416327	-2.40196	1	1	356	2	NM_033452.2	The living contents of a cell; the matter contained within (but not including) the plasma membrane, usually taken to exclude large vacuoles and masses of secretory or ingested material. In eukaryotes it includes the nucleus and cytoplasm [goid 5622] [evid		Interacting selectively with any protein or protein complex (a complex of two or more proteins that may include other nonprotein molecules) [goid 5515] [evidence IEA]; Interacting selectively with zinc (Zn) ions [goid 8270] [evidence IEA]; Interacting sel
ILMN_1770244	CBX1	8.97704	8.80001	8.6398	8.58542	7.97174	7.7743	8.06752	8.09062	8.42625	8.22656	8.50903	8.36872	6.9653	7.02822	6.86835	7.14575	1.85148e-06	6.13649e-08	0.00592205	0.000103084	1.24481e-06	0.0706412	0.99977	0.966184	58	0.473808	5.9049	0.496497	-2.01411	1	1	357	2	NM_006807.3	The ordered and organized complex of DNA and protein that forms the chromosome [goid 785] [evidence IEA]; The pronucleus originating from the ovum that is being fertilized [goid 1939] [evidence IEA]; The pronucleus originating from the spermatozoa that wa	The formation or destruction of chromatin structures [goid 6333] [evidence IEA]; The formation or destruction of chromatin structures [goid 6333] [evidence IEA]	Interacting selectively with chromatin, the network of fibers of DNA and protein that make up the chromosomes of the eukaryotic nucleus during interphase [goid 3682] [evidence IEA]; Interacting selectively with an identical protein or proteins [goid 42802
ILMN_2401436	PKMYT1	6.4645	6.33528	6.34512	6.40172	5.72674	5.43089	5.71867	5.4775	6.1177	5.98821	6.17892	5.82551	4.20477	4.77813	4.63118	3.69748	0.00180452	9.31228e-06	0.00297386	0.0191493	8.81112e-05	0.0430796	0.998302	0.917974	81	0.420754	4.05497	0.463909	-2.1556	1	1	358	2	NM_182687.1	The lipid bilayer surrounding any of the compartments of the Golgi apparatus [goid 139] [evidence IEA]; That fraction of cells, prepared by disruptive biochemical methods, that includes the plasma and other membranes [goid 5624] [pmid 9001210] [evidence T	Any process that modulates the frequency, rate or extent of CDK activity [goid 79] [pmid 9001210] [evidence TAS]; The process of introducing a phosphate group on to a protein [goid 6468] [evidence IEA]; The progression of biochemical and morphological pha	Interacting selectively with a nucleotide, any compound consisting of a nucleoside that is esterified with (ortho)phosphate or an oligophosphate at any hydroxyl group on the ribose or deoxyribose moiety [goid 166] [evidence IEA]; Catalysis of the reaction
ILMN_1745420	PHF19	6.4024	6.23058	5.97534	6.22272	5.57849	5.36165	5.51741	5.4985	5.86431	5.88396	5.78027	5.22145	4.39611	4.63499	4.18092	3.97552	0.000425654	1.2402e-05	0.00849308	0.00616483	0.000113365	0.0927807	0.998633	0.922906	9	0.481404	3.94552	0.512344	-1.95181	1	1	359	2	NM_001009936.1	A membrane-bounded organelle of eukaryotic cells in which chromosomes are housed and replicated. In most cells, the nucleus contains all of the cell's chromosomes except the organellar chromosomes, and is the site of RNA synthesis and processing. In some	The synthesis of either RNA on a template of DNA or DNA on a template of RNA [goid 6350] [evidence IEA]; Any process that modulates the frequency, rate or extent of DNA-dependent transcription [goid 6355] [evidence IEA]	Interacting selectively with any nucleic acid [goid 3676] [evidence IEA]; Interacting selectively with any protein or protein complex (a complex of two or more proteins that may include other nonprotein molecules) [goid 5515] [evidence IEA]; Interacting s
ILMN_1733043	DLG2	4.51786	4.54168	4.32665	4.86832	3.72446	3.36931	3.66796	3.21978	4.03689	4.48701	4.32688	4.19188	2.75357	3.07167	2.62833	3.18459	0.00362208	2.95303e-06	0.523853	0.0325987	3.25204e-05	1	0.997319	0.912904	88	0.432362	4.48784	0.440208	-2.27165	1	1	360	2	NM_001364.1	The membrane surrounding a cell that separates the cell from its external environment. It consists of a phospholipid bilayer and associated proteins [goid 5886] [pmid 8755482] [evidence TAS]; A specialized region of connection between two cells or between		Catalysis of the reaction: ATP + GMP = ADP + GDP [goid 4385] [pmid 8755482] [evidence TAS]; Interacting selectively with any protein or protein complex (a complex of two or more proteins that may include other nonprotein molecules) [goid 5515] [pmid 15304
ILMN_1652777	CDC42EP2	6.38072	6.59709	6.68259	6.67153	5.74685	5.56747	5.73799	5.37767	6.22962	6.37243	6.20403	6.21008	4.45528	5.11	5.11443	5.04921	0.000524176	1.10004e-06	0.289699	0.00721808	1.40366e-05	0.908848	0.999142	0.931003	75	0.451048	4.85274	0.463895	-2.15566	1	1	361	2	NM_006779.2	All of the contents of a cell excluding the plasma membrane and nucleus, but including other subcellular structures [goid 5737] [pmid 11035016] [evidence IDA]; Any of the various filamentous elements that form the internal framework of cells, and typicall	Control of the spatial distribution of actin filaments; includes organizing filaments into meshworks, bundles, or other structures, as by cross-linking [goid 7015] [pmid 11035016] [evidence NAS]; Any process that modulates the surface configuration of a c	Naturally occurring peptide that is an opioid (any non-alkaloid having an opiate-like effect that can be reversed by naloxone or other recognized morphine antagonist). These include Leu- and Met-enkephalin, dynorphin and neoendorphin, alpha, beta, gamma a
ILMN_2412384	CCNE2	8.37912	8.43081	8.35348	8.4646	6.99237	7.12737	7.31052	7.37043	7.37369	7.6251	7.59786	7.74121	5.93771	6.05906	6.01655	5.75829	1.43753e-08	2.136e-09	0.0334174	3.17616e-06	8.24966e-08	0.244135	0.999743	0.982798	55	0.372627	7.08356	0.393642	-2.54038	1	1	362	2	NM_057735.1	A membrane-bounded organelle of eukaryotic cells in which chromosomes are housed and replicated. In most cells, the nucleus contains all of the cell's chromosomes except the organellar chromosomes, and is the site of RNA synthesis and processing. In some	A point in the eukaryotic cell cycle where progress through the cycle can be halted until conditions are suitable for the cell to proceed to the next stage [goid 75] [pmid 9858585] [evidence TAS]; Any process that modulates the frequency, rate or extent o	Interacting selectively with any protein or protein complex (a complex of two or more proteins that may include other nonprotein molecules) [goid 5515] [pmid 9840943] [evidence IPI]; Interacting selectively with any protein or protein complex (a complex o
ILMN_2072622	FLJ12684	8.88854	8.97774	8.94646	8.9719	7.91314	7.93663	7.88645	7.7388	8.31218	8.2603	8.19293	8.22207	6.74398	6.78165	7.09503	6.67847	2.98115e-07	1.72824e-11	0.0337977	2.60188e-05	2.47866e-09	0.246399	0.999864	0.985379	2	0.420523	8.60578	0.436661	-2.29011	1	1	363	2	NM_024534.4
ILMN_1697736	EXOSC2	8.52343	8.52999	8.5078	8.65099	7.47697	7.6599	7.58767	7.50257	7.98921	8.13183	8.03912	8.05141	6.93588	6.80424	7.07183	6.88322	1.59139e-06	2.47394e-10	0.140894	9.3588e-05	1.70665e-08	0.619474	0.999915	0.986032	39	0.47874	7.76786	0.483486	-2.06831	1	1	364	2	NM_014285.4	Complex of 3'-5' exoribonucleases [goid 178] [evidence IEA]; A membrane-bounded organelle of eukaryotic cells in which chromosomes are housed and replicated. In most cells, the nucleus contains all of the cell's chromosomes except the organellar chromosom	Any process involved in the conversion of a primary ribosomal RNA (rRNA) transcript into one or more mature rRNA molecules [goid 6364] [pmid 8600032] [evidence TAS]	Interacting selectively with an RNA molecule or a portion thereof [goid 3723] [evidence IEA]; Interacting selectively with an RNA molecule or a portion thereof [goid 3723] [evidence IEA]; Catalysis of the sequential cleavage of mononucleotides from a free
ILMN_1678962	DFFB	8.07712	8.30877	8.24154	8.28315	6.98516	7.08247	7.10918	6.99954	7.5836	7.68018	7.50052	7.84398	6.34814	6.58003	6.57941	6.14129	0.000128478	1.9556e-08	0.867736	0.00246589	4.87719e-07	1	0.999721	0.967984	61	0.431758	6.31183	0.433828	-2.30506	1	1	365	2	NM_004402.2	The living contents of a cell; the matter contained within (but not including) the plasma membrane, usually taken to exclude large vacuoles and masses of secretory or ingested material. In eukaryotes it includes the nucleus and cytoplasm [goid 5622] [evid	The cleavage of DNA during apoptosis, which usually occurs in two stages: cleavage into fragments of about 50 kbp followed by cleavage between nucleosomes to yield 200 bp fragments [goid 6309] [pmid 15572351] [evidence IDA]; A form of programmed cell deat	Interacting selectively with DNA (deoxyribonucleic acid) [goid 3677] [evidence IEA]; Catalysis of the reaction: nicotinate D-ribonucleotide + diphosphate = nicotinate + 5-phospho-alpha-D-ribose 1-diphosphate [goid 4516] [evidence IEA]; Catalysis of the hy
ILMN_1748427	ZNF239	9.15081	9.39083	9.4715	9.41618	8.29698	8.53119	8.46785	8.28172	8.86005	8.83585	8.88745	8.88105	7.87947	7.9457	7.72598	7.77461	3.57418e-05	7.60478e-09	0.672875	0.000931435	2.31399e-07	1	0.999884	0.973705	15	0.500424	6.63564	0.502821	-1.98878	1	1	366	2	NM_001099283.1	The living contents of a cell; the matter contained within (but not including) the plasma membrane, usually taken to exclude large vacuoles and masses of secretory or ingested material. In eukaryotes it includes the nucleus and cytoplasm [goid 5622] [evid	The synthesis of either RNA on a template of DNA or DNA on a template of RNA [goid 6350] [evidence IEA]; Any process that modulates the frequency, rate or extent of DNA-dependent transcription [goid 6355] [evidence IEA]	Interacting selectively with DNA (deoxyribonucleic acid) [goid 3677] [pmid 9121460] [evidence TAS]; Interacting selectively with an RNA molecule or a portion thereof [goid 3723] [pmid 9121460] [evidence TAS]; Interacting selectively with zinc (Zn) ions [g
ILMN_1760280	NXT1	9.58002	9.56979	9.39727	9.56716	8.41253	8.55432	8.45254	8.68564	9.10202	9.17383	9.13542	8.87075	7.92903	8.03268	8.13738	7.82931	7.20798e-06	1.72219e-08	0.797236	0.000276644	4.39509e-07	1	0.999858	0.968295	24	0.484526	6.35703	0.487377	-2.0518	1	1	367	2	NM_013248.2	The living contents of a cell; the matter contained within (but not including) the plasma membrane, usually taken to exclude large vacuoles and masses of secretory or ingested material. In eukaryotes it includes the nucleus and cytoplasm [goid 5622] [evid	The directed movement of RNA from the nucleus to the cytoplasm [goid 6405] [evidence IEA]; The directed movement of a protein from the nucleus into the cytoplasm [goid 6611] [evidence IEA]; The directed movement of proteins into, out of, within or between	Interacting selectively with any protein or protein complex (a complex of two or more proteins that may include other nonprotein molecules) [goid 5515] [pmid 11566096] [evidence IPI]; Interacting selectively with Ran, a conserved Ras-like GTP-binding prot
ILMN_2389114	FIGNL1	7.50956	7.29925	7.46818	7.41964	6.13768	6.76957	6.75538	6.22785	7.08247	7.24643	6.87655	7.08107	5.79099	6.04691	5.85572	5.94751	0.00965046	2.44989e-06	0.389762	0.0691635	2.76627e-05	1	0.999353	0.918995	20	0.480816	4.5581	0.491423	-2.03491	1	1	368	2	NM_001042762.1		The chemical reactions and pathways involving ATP, adenosine triphosphate, a universally important coenzyme and enzyme regulator [goid 46034] [evidence ISS]	Interacting selectively with a nucleotide, any compound consisting of a nucleoside that is esterified with (ortho)phosphate or an oligophosphate at any hydroxyl group on the ribose or deoxyribose moiety [goid 166] [evidence IEA]; Interacting selectively w
ILMN_1652913	EZH2	7.27636	6.88928	6.51367	6.72728	6.09736	5.81679	5.66464	5.65059	6.42676	6.17714	6.51576	6.05365	5.58465	4.74701	5.30745	5.27284	0.0191088	6.92111e-05	0.994871	0.116665	0.000496607	1	0.998401	0.858658	117	0.481357	3.30399	0.481318	-2.07763	1	1	369	2	NM_004456.3	A membrane-bounded organelle of eukaryotic cells in which chromosomes are housed and replicated. In most cells, the nucleus contains all of the cell's chromosomes except the organellar chromosomes, and is the site of RNA synthesis and processing. In some	The synthesis of either RNA on a template of DNA or DNA on a template of RNA [goid 6350] [evidence IEA]; Any process that modulates the frequency, rate or extent of DNA-dependent transcription [goid 6355] [pmid 8921387] [evidence TAS]; The alteration of D	Interacting selectively with DNA (deoxyribonucleic acid) [goid 3677] [evidence IEA]; Interacting selectively with DNA (deoxyribonucleic acid) [goid 3677] [pmid 8954776] [evidence TAS]; Interacting selectively with any protein or protein complex (a complex
ILMN_1730794	SERTAD4	6.8155	6.53901	6.44358	6.75358	5.9347	6.25753	5.75997	5.85807	6.46507	6.32148	6.05942	6.22127	4.9568	3.99403	5.3809	5.24735	0.00258128	0.000618826	0.221393	0.0251413	0.00340438	0.792537	0.997388	0.818594	58	0.490153	2.46796	0.530162	-1.88622	1	1	370	2	NM_019605.2
ILMN_2121555	FBXO5	5.00204	5.18551	4.79963	4.99532	3.98833	4.72526	4.48387	3.75242	5.07965	3.83369	5.00107	4.83225	3.93321	2.70745	3.51873	3.53994	0.122208	0.000325126	0.583792	0.432247	0.00194055	1	0.992011	0.693821	59	0.496549	2.71208	0.519815	-1.92376	1	1	371	2	NM_012177.2	A membrane-bounded organelle of eukaryotic cells in which chromosomes are housed and replicated. In most cells, the nucleus contains all of the cell's chromosomes except the organellar chromosomes, and is the site of RNA synthesis and processing. In some	The chemical reactions and pathways resulting in the breakdown of a protein or peptide by hydrolysis of its peptide bonds, initiated by the covalent attachment of a ubiquitin moiety, or multiple ubiquitin moieties, to the protein [goid 6511] [evidence IEA	Interacting selectively with any protein or protein complex (a complex of two or more proteins that may include other nonprotein molecules) [goid 5515] [pmid 11988738] [evidence IPI]; Interacting selectively with any protein or protein complex (a complex
ILMN_1713249	PHF19	5.4747	5.69347	5.75005	5.75997	4.70867	4.90083	5.00039	4.30602	5.77064	5.58465	5.80633	5.93883	3.8507	4.04379	4.50033	5.18352	0.664732	8.14566e-06	0.502497	0.929547	7.83114e-05	1	0.996624	0.795044	9	0.447342	4.10618	0.466163	-2.14517	1	1	372	2	NM_015651.1	A membrane-bounded organelle of eukaryotic cells in which chromosomes are housed and replicated. In most cells, the nucleus contains all of the cell's chromosomes except the organellar chromosomes, and is the site of RNA synthesis and processing. In some	The synthesis of either RNA on a template of DNA or DNA on a template of RNA [goid 6350] [evidence IEA]; Any process that modulates the frequency, rate or extent of DNA-dependent transcription [goid 6355] [evidence IEA]	Interacting selectively with any nucleic acid [goid 3676] [evidence IEA]; Interacting selectively with any protein or protein complex (a complex of two or more proteins that may include other nonprotein molecules) [goid 5515] [evidence IEA]; Interacting s
ILMN_2124790	dJ222E13.2	4.62775	5.06833	5.3848	5.25076	4.23503	4.49429	4.52148	4.33679	4.74015	4.91561	4.71549	5.12037	3.06051	3.22296	3.90021	4.14622	0.0594852	2.2927e-05	0.257893	0.269265	0.000191691	0.859119	0.996018	0.802754	3	0.5041	3.7174	0.526601	-1.89897	1	1	373	2	NR_002184.1
ILMN_1779855	HSD17B6	6.30198	6.26925	6.40079	6.339	5.53094	5.97662	5.58849	5.28278	6.63147	6.66607	6.33628	6.60097	4.59032	5.1026	4.95646	4.02582	0.134078	1.26177e-05	0.00082517	0.455826	0.000114824	0.01636	0.998139	0.895498	30	0.40291	3.93997	0.431455	-2.31774	1	1	374	2	NM_003725.2	The living contents of a cell; the matter contained within (but not including) the plasma membrane, usually taken to exclude large vacuoles and masses of secretory or ingested material. In eukaryotes it includes the nucleus and cytoplasm [goid 5622] [pmid	The chemical reactions and pathways involving lipids, compounds soluble in an organic solvent but not, or sparingly, in an aqueous solvent. Includes fatty acids; neutral fats, other fatty-acid esters, and soaps; long-chain (fatty) alcohols and waxes; sphi	Catalysis of the reaction: estradiol-17-beta + NADP+ = estrone + NADPH + H+ [goid 4303] [evidence IEA]; Catalysis of the reaction: retinol + NAD+ = retinal + NADH + H+ [goid 4745] [evidence IEA]; The selective, often stoichiometric, interaction of a molec
ILMN_1744023	MGC18216	5.39847	5.44976	5.69946	5.79238	4.79172	5.30224	4.97389	4.90258	6.02643	5.83993	6.00213	5.95536	4.67073	5.19862	4.54686	3.66436	0.787831	0.000686299	0.116954	0.961501	0.00372131	0.55012	0.996685	0.764378	1	0.495132	2.4293	0.513126	-1.94884	1	1	375	2	XM_927732.1
ILMN_1693594	CYP4Z1	4.69551	5.40426	5.24876	4.76635	4.1035	4.29138	3.80023	4.10505	4.77552	4.96438	4.46163	5.0074	4.31189	3.766	3.71798	3.18339	0.135849	0.000442392	0.956211	0.459771	0.00253153	1	0.99585	0.768306	1	0.49808	2.59662	0.501898	-1.99244	1	1	376	2	NM_178134.2	The irregular network of unit membranes, visible only by electron microscopy, that occurs in the cytoplasm of many eukaryotic cells. The membranes form a complex meshwork of tubular channels, which are often expanded into slitlike cavities called cisterna	The process of removal or addition of one or more electrons with or without the concomitant removal or addition of a proton or protons [goid 55114] [evidence IEA]	Catalysis of the incorporation of one atom from molecular oxygen into a compound and the reduction of the other atom of oxygen to water [goid 4497] [evidence IEA]; Interacting selectively with iron (Fe) ions [goid 5506] [evidence IEA]; Any molecular entit
ILMN_1657429	LOC57228	5.96297	5.7874	5.48963	5.8226	4.61369	4.16012	4.52946	4.60273	5.42893	5.26424	5.07944	5.20602	4.6452	4.59074	2.81567	4.45033	0.101954	0.00164452	0.94162	0.385012	0.00810039	1	0.993329	0.714935	16	0.434023	2.09149	0.451772	-2.2135	1	1	377	2	NM_001033873.1
ILMN_1808566	C10orf77	4.87433	4.98247	4.7329	4.96049	4.17105	3.73223	3.54323	3.71715	5.29177	5.37356	5.79436	5.38433	4.29775	5.03981	4.42623	3.97464	0.0157946	8.52873e-05	0.947593	0.100771	0.000595578	1	0.99715	0.856635	8	0.479129	3.22506	0.491951	-2.03272	1	1	378	2	NM_024789.3	Double layer of lipid molecules that encloses all cells, and, in eukaryotes, many organelles; may be a single or double lipid bilayer; also includes associated proteins [goid 16020] [evidence IEA]; Penetrating at least one phospholipid bilayer of a membra
ILMN_2333219	ACHE	2.98767	2.86996	2.92825	2.46703	4.21198	4.0461	3.22539	3.97563	3.7601	3.6934	4.37791	4.4416	5.17232	5.15229	5.08644	4.73876	2.36442e-05	0.000450659	0.972517	0.000683383	0.00257033	1	0.994874	0.882056	68	2.01443	2.59001	1.97592	1.97592	1	1	379	2	NM_000665.3	The space external to the outermost structure of a cell. For cells without external protective or external encapsulating structures this refers to space outside of the plasma membrane. This term covers the host cell environment outside an intracellular pa	The chemical reactions and pathways resulting in the breakdown of acetylcholine that occurs in the synaptic cleft during synaptic transmission [goid 1507] [pmid 1517212] [evidence NAS]; The process whose specific outcome is the progression of an osteoblas	Interacting selectively with beta-amyloid peptide/protein and/or its precursor [goid 1540] [pmid 11283752] [evidence TAS]; Catalysis of the reaction: acetylcholine + H2O = choline + acetate [goid 3990] [pmid 1517212] [evidence IMP]; Catalysis of the react
ILMN_1693192	PI3	3.62501	3.44706	3.57608	4.99873	4.32029	4.0912	4.77727	4.47296	3.04112	2.99729	2.72706	4.04213	5.09666	4.59032	5.04921	4.9304	0.782721	0.000334509	0.111788	0.96094	0.00198448	0.533812	0.989294	0.682169	35	2.1573	2.70235	1.95917	1.95917	1	1	380	2	NM_002638.2	The space external to the outermost structure of a cell. For cells without external protective or external encapsulating structures this refers to space outside of the plasma membrane. This term covers the host cell environment outside an intracellular pa	The act of sexual union between male and female, involving the transfer of sperm [goid 7620] [evidence IEA]	Stops, prevents or reduces the activity of serine-type endopeptidases, enzymes that catalyze the hydrolysis of nonterminal peptide bonds in a polypeptide chain; a serine residue (and a histidine residue) are at the active center of the enzyme [goid 4867]
ILMN_1651710	IQCD	2.98672	3.86032	4.49653	4.44202	4.86453	5.25922	4.82838	5.0294	3.9307	3.76248	3.89613	3.41514	5.20152	4.615	5.11811	5.03625	0.746588	3.85457e-05	0.902124	0.952204	0.000299916	1	0.993868	0.73062	1	2.21192	3.523	2.12444	2.12444	1	1	381	2	NM_138451.1
ILMN_1725311	GCGR	3.72942	3.78498	3.19574	4.29314	4.46915	4.61201	3.68349	3.19295	3.92167	3.73816	3.59236	2.93556	5.56657	5.86029	5.31899	5.59946	0.0699502	0.000156892	0.0123248	0.301658	0.0010182	0.119899	0.991101	0.79654	42	2.20226	2.99217	2.52324	2.52324	1	1	382	2	NM_000160.2	The membrane surrounding a cell that separates the cell from its external environment. It consists of a phospholipid bilayer and associated proteins [goid 5886] [pmid 8144028] [evidence TAS]; Penetrating at least one phospholipid bilayer of a membrane. Ma	The chemical reactions and pathways resulting in the formation of precursor metabolites, substances from which energy is derived, and any process involved in the liberation of energy from these substances [goid 6091] [pmid 7773293] [evidence TAS]; The cas	Combining with an extracellular or intracellular messenger to initiate a change in cell activity [goid 4872] [evidence IEA]; A receptor that binds an extracellular ligand and transmits the signal to a heterotrimeric G-protein complex. These receptors are
ILMN_1689160	DPEP2	3.05725	2.46315	2.96293	3.13869	3.19086	2.89586	3.43547	3.13892	3.66126	3.68841	3.11244	2.30219	4.79252	5.38536	4.9508	5.14169	0.00327514	6.0616e-05	0.00834203	0.0302193	0.000444692	0.0915384	0.991405	0.863968	23	2.09674	3.35194	2.47163	2.47163	1	1	383	2	NM_022355.1	Double layer of lipid molecules that encloses all cells, and, in eukaryotes, many organelles; may be a single or double lipid bilayer; also includes associated proteins [goid 16020] [evidence IEA]; Tethered to a membrane by a covalently attached anchor, s	The hydrolysis of a peptide bond or bonds within a protein [goid 6508] [evidence IEA]; The hydrolysis of a peptide bond or bonds within a protein [goid 6508] [evidence IEA]	Catalysis of the hydrolysis of a peptide bond. A peptide bond is a covalent bond formed when the carbon atom from the carboxyl group of one amino acid shares electrons with the nitrogen atom from the amino group of a second amino acid [goid 8233] [evidenc
ILMN_1675947	MT3	3.35115	3.54236	2.8831	3.25126	4.16152	3.29325	3.4945	3.62092	3.93972	4.37997	3.62838	2.88888	5.09153	5.60927	5.48689	5.74284	0.00325009	0.00150599	0.00304821	0.0300145	0.00748874	0.0437945	0.992438	0.85163	42	2.11329	2.12559	2.45611	2.45611	1	1	384	2	NM_005954.2	A membrane-bounded organelle of eukaryotic cells in which chromosomes are housed and replicated. In most cells, the nucleus contains all of the cell's chromosomes except the organellar chromosomes, and is the site of RNA synthesis and processing. In some	A change in state or activity of a cell or an organism (in terms of movement, secretion, enzyme production, gene expression, etc.) as a result of a stimulus indicating lowered oxygen tension. Hypoxia, defined as a decline in O2 levels below normoxic level	Interacting selectively with copper (Cu) ions [goid 5507] [pmid 8751715] [evidence TAS]; Interacting selectively with zinc (Zn) ions [goid 8270] [evidence ISS]; Any molecular entity that serves as an electron acceptor and electron donor in an electron tra
ILMN_1796685	VMD2L2	3.68956	3.32626	4.04195	3.37117	4.37217	4.86019	4.4912	4.65415	4.56475	4.46497	4.57769	3.57258	5.56052	5.45875	5.90306	5.65721	0.00411344	0.000106255	0.356808	0.0360551	0.000721857	0.992033	0.996234	0.87093	6	2.24784	3.14155	2.27684	2.27684	1	1	385	2	NM_153274.2	The membrane surrounding a cell that separates the cell from its external environment. It consists of a phospholipid bilayer and associated proteins [goid 5886] [evidence IEA]; Penetrating at least one phospholipid bilayer of a membrane. May also refer to	The directed movement of charged atoms or small charged molecules into, out of, within or between cells [goid 6811] [evidence IEA]; Any process specifically pertinent to the functioning of integrated living units: cells, tissues, organs, and organisms. A	Elemental activities, such as catalysis or binding, describing the actions of a gene product at the molecular level. A given gene product may exhibit one or more molecular functions [goid 3674] [evidence ND ]; Catalysis of facilitated diffusion of an ion
ILMN_1657760	SYT17	3.56195	3.97105	3.87961	3.73087	4.42192	4.31742	4.67626	4.23132	4.75135	3.93961	4.71004	3.79586	6.00213	6.02165	5.82483	5.73008	0.000730624	6.19624e-05	0.00322782	0.00940974	0.000453349	0.045838	0.997069	0.905972	10	2.15944	3.34357	2.35471	2.35471	1	1	386	2	NM_016524.2	Secretory organelles, some 50 nm in diameter, of presynaptic nerve terminals; accumulate high concentrations of neurotransmitters and secrete these into the synaptic cleft by fusion with the 'active zone' of the presynaptic plasma membrane [goid 8021] [ev	The directed movement of substances (such as macromolecules, small molecules, ions) into, out of, within or between cells, or within a multicellular organism [goid 6810] [evidence IEA]	Enables the directed movement of substances (such as macromolecules, small molecules, ions) into, out of, within or between cells [goid 5215] [evidence IEA]
ILMN_1803945	HCP5	5.92095	6.10341	6.21239	6.21054	6.82171	6.77524	6.79815	6.68335	6.75423	6.61087	6.66265	6.44188	8.2649	8.12059	8.30967	8.11154	1.43273e-07	8.12805e-11	2.75203e-05	1.54113e-05	7.43808e-09	0.00121312	0.999808	0.984744	11	2.17502	8.12854	2.40734	2.40734	1	1	387	2	NM_006674.2
ILMN_1667298	LOC201229	3.94151	3.37916	4.20537	3.5227	4.69461	4.28933	4.64655	4.19616	4.83059	4.44102	4.23745	3.6224	6.21139	6.194	6.3841	6.28086	0.000752269	1.69136e-06	0.01364	0.00962912	2.01951e-05	0.128662	0.996177	0.910316	5	2.53082	4.69476	2.8995	2.8995	1	1	388	2	XM_942296.1
ILMN_1776121	MGC42367	3.25349	3.73871	3.25332	3.39983	4.03757	4.0134	4.38617	4.37262	4.30514	3.87275	3.69984	2.74451	5.45204	5.39847	5.37494	5.1984	0.0258045	0.000172803	0.0208813	0.146971	0.00111088	0.175984	0.994355	0.847275	15	2.37142	2.95433	2.4551	2.4551	1	1	389	2	NM_207362.1
ILMN_1711203	C6orf15	3.88304	2.79916	3.29905	3.34743	4.17623	3.34644	4.00727	2.99151	3.71246	2.91496	3.37815	2.68483	5.4237	5.56498	5.22879	5.06517	0.0373322	0.000868759	0.000504652	0.193451	0.00459089	0.0111881	0.990908	0.83631	10	2.33452	2.3381	2.69556	2.69556	1	1	390	2	NM_014070.2	The space external to the outermost structure of a cell. For cells without external protective or external encapsulating structures this refers to space outside of the plasma membrane. This term covers the host cell environment outside an intracellular pa	Any process specifically pertinent to the functioning of integrated living units: cells, tissues, organs, and organisms. A process is a collection of molecular events with a defined beginning and end [goid 8150] [evidence ND ]	Elemental activities, such as catalysis or binding, describing the actions of a gene product at the molecular level. A given gene product may exhibit one or more molecular functions [goid 3674] [evidence ND ]
ILMN_1655610	RET	4.17174	3.34682	4.50729	4.11111	4.98116	4.35593	4.37595	3.60691	4.30733	4.03269	3.56906	4.1481	6.39225	6.0487	6.32993	5.87506	0.00176523	0.000669978	0.00527857	0.0188637	0.00364247	0.0652834	0.994005	0.855027	49	2.33184	2.4386	2.79392	2.79392	1	1	391	2	NM_020630.4	All of the contents of a cell excluding the plasma membrane and nucleus, but including other subcellular structures [goid 5737] [pmid 18029348] [evidence IDA]; A compound membranous cytoplasmic organelle of eukaryotic cells, consisting of flattened, ribos	Cascade of at least three protein kinase activities culminating in the phosphorylation and activation of a MAP kinase. MAPKKK cascades lie downstream of numerous signaling pathways [goid 165] [evidence IEA]; The process whose specific outcome is the progr	Interacting selectively with a nucleotide, any compound consisting of a nucleoside that is esterified with (ortho)phosphate or an oligophosphate at any hydroxyl group on the ribose or deoxyribose moiety [goid 166] [evidence IEA]; Catalysis of the reaction
ILMN_2071809	MGP	3.92598	3.32343	4.26388	3.47231	4.93926	4.24149	4.15313	3.90833	3.85824	3.71144	3.76365	3.91615	5.9992	6.15805	6.26143	5.89569	0.00268181	5.24607e-07	0.00134763	0.025838	7.43269e-06	0.0237603	0.996311	0.919727	63	2.66694	5.12885	3.16658	3.16658	1	1	392	2	NM_000900.2	The space external to the outermost structure of a cell. For cells without external protective or external encapsulating structures this refers to space outside of the plasma membrane. This term covers the host cell environment outside an intracellular pa	The condensation of mesenchymal cells that have been committed to differentiate into chondrocytes [goid 1502] [pmid 9916809] [evidence TAS]; The formation of bone or of a bony substance, or the conversion of fibrous tissue or of cartilage into bone or a b	The action of a molecule that contributes to the structural integrity of the extracellular matrix [goid 5201] [pmid 9916809] [evidence TAS]; Interacting selectively with calcium ions (Ca2+) [goid 5509] [evidence IEA]; The action of a molecule that contrib
ILMN_1748642	C9orf18	2.66054	2.73441	3.52616	3.01232	3.56209	3.22425	4.15479	3.26543	3.42339	2.45405	2.96266	3.33541	4.65394	5.34111	5.05519	5.18551	0.00286828	0.000228523	0.0157643	0.0271565	0.00141959	0.144294	0.991828	0.857991	7	2.44812	2.84784	2.7591	2.7591	1	1	393	2	NM_198469.1
ILMN_1800787	RAFTLIN	3.75688	3.89748	4.59107	4.14949	4.36003	3.81575	4.36058	4.95482	4.15451	3.88629	4.15592	3.25378	6.32767	5.96172	5.88233	6.12487	0.00340669	0.000223167	0.00168161	0.0311634	0.00138913	0.0277907	0.99515	0.875957	12	2.36656	2.85726	2.74582	2.74582	1	1	394	2	NM_015150.1	The membrane surrounding a cell that separates the cell from its external environment. It consists of a phospholipid bilayer and associated proteins [goid 5886] [evidence IEA]
ILMN_2267914	CD68	3.67184	3.01709	3.38358	2.93499	4.49405	3.04624	3.99539	4.42088	3.42704	2.96703	3.70799	2.29151	4.96312	4.85493	4.76816	4.87538	0.336669	0.00165765	0.0467957	0.744955	0.00814505	0.306534	0.988231	0.733964	55	2.38194	2.08911	2.45015	2.45015	1	1	395	2	NM_001251.2	That fraction of cells, prepared by disruptive biochemical methods, that includes the plasma and other membranes [goid 5624] [pmid 7680921] [evidence TAS]; The lipid bilayer surrounding the lysosome and separating its contents from the cell cytoplasm [goi
ILMN_1718960	SERPINB8	4.08304	4.24698	3.89154	3.82569	4.54586	4.70135	4.78197	5.17116	3.43059	3.0157	4.11111	4.36701	5.91038	5.09095	5.22534	4.79016	0.702123	0.00103502	0.291032	0.941312	0.00535299	0.911216	0.993392	0.733681	16	2.22791	2.2714	2.23607	2.23607	1	1	396	2	NM_198833.1	All of the contents of a cell excluding the plasma membrane and nucleus, but including other subcellular structures [goid 5737] [evidence IEA]; That part of the cytoplasm that does not contain membranous or particulate subcellular components [goid 5829] [		Stops, prevents or reduces the activity of serine-type endopeptidases, enzymes that catalyze the hydrolysis of nonterminal peptide bonds in a polypeptide chain; a serine residue (and a histidine residue) are at the active center of the enzyme [goid 4867]
ILMN_2370624	COL13A1	4.0205	3.41842	4.29963	3.54971	4.57697	4.5725	4.74101	4.45681	3.448	2.65304	4.87199	4.71967	6.19764	5.99965	5.92808	6.19969	0.0873698	0.000104265	0.112313	0.350007	0.000709714	0.535396	0.988831	0.766162	78	2.7538	3.14892	2.80676	2.80676	1	1	397	2	NM_080805.2	A collagen homotrimer of alpha1(XIII) chains; type X collagen triple helices span lipid bilayer membranes [goid 5600] [pmid 2459707] [evidence TAS]; The membrane surrounding a cell that separates the cell from its external environment. It consists of a ph	The process by which the anatomical structures of branches are generated and organized. Morphogenesis pertains to the creation of form. A branch is a division or offshoot from a main stem. Examples in animals would include blood vessels, nerves, lymphatic	The action of a molecule that contributes to the structural integrity of the extracellular matrix [goid 5201] [evidence NAS]; Interacting selectively with any protein or protein complex (a complex of two or more proteins that may include other nonprotein
ILMN_1663873	MMP13	2.57829	2.92601	2.42174	3.92047	4.27453	4.29638	4.62054	4.29174	3.75535	3.70066	2.8285	3.24119	4.69551	4.75066	4.28991	4.70277	0.164143	0.000354955	0.92021	0.513133	0.0020881	1	0.991211	0.775585	52	2.49447	2.68025	2.35453	2.35453	1	1	398	2	NM_002427.2	The space external to the outermost structure of a cell. For cells without external protective or external encapsulating structures this refers to space outside of the plasma membrane. This term covers the host cell environment outside an intracellular pa	The hydrolysis of a peptide bond or bonds within a protein [goid 6508] [pmid 8207000] [evidence TAS]; The chemical reactions and pathways, including anabolism and catabolism, by which living organisms transform chemical substances. Metabolic processes typ	Catalysis of the hydrolysis of internal, alpha-peptide bonds in a polypeptide chain by a mechanism in which water acts as a nucleophile, one or two metal ions hold the water molecule in place, and charged amino acid side chains are ligands for the metal i
ILMN_1718687	TPPP	4.53116	4.65138	3.1574	3.90035	4.36471	5.37458	5.02136	4.78154	3.92475	4.08449	4.06899	4.25527	5.60656	5.72722	5.40521	5.3297	0.312598	6.0531e-05	0.410575	0.722911	0.000444335	1	0.994016	0.737029	38	2.18804	3.35229	2.18612	2.18612	1	1	399	2	NM_007030.2	That fraction of cells, prepared by disruptive biochemical methods, that is soluble in water [goid 5625] [evidence ISS]; Cytoplasm situated near, or occurring around, the nucleus [goid 48471] [pmid 15590652] [evidence IDA]	A process that results in a parallel arrangement of microtubules [goid 1578] [evidence ISS]; Any process that activates or increases the frequency, rate or extent of protein complex assembly [goid 31334] [evidence ISS]; Any process that activates or incre	Interacting selectively with any protein or protein complex (a complex of two or more proteins that may include other nonprotein molecules) [goid 5515] [pmid 15590652] [evidence IPI]; Interacting selectively with microtubules, filaments composed of tubuli
ILMN_1692394	KIAA1024	4.46594	4.03037	4.67473	4.62794	4.77575	5.31532	5.59838	5.3662	4.10889	3.84036	4.82624	4.3404	5.42085	5.77213	5.4022	5.27815	0.945685	1.83324e-05	0.56369	0.992795	0.000158835	1	0.996664	0.764329	18	2.00244	3.79905	1.98617	1.98617	1	1	400	2	NM_015206.1	Double layer of lipid molecules that encloses all cells, and, in eukaryotes, many organelles; may be a single or double lipid bilayer; also includes associated proteins [goid 16020] [evidence IEA]; Penetrating at least one phospholipid bilayer of a membra
ILMN_1700310	SDCBP2	4.24371	3.50201	3.33585	4.24615	4.44816	4.2622	4.74072	5.08703	3.05043	3.55352	3.75231	3.5175	4.75212	5.476	5.43472	4.72975	0.812197	0.000384611	0.178876	0.966411	0.0022368	0.709287	0.993764	0.780229	15	2.32326	2.65037	2.32966	2.32966	1	1	401	2	NM_080489.3	All of the contents of a cell excluding the plasma membrane and nucleus, but including other subcellular structures [goid 5737] [pmid 11152476] [evidence IDA]; The membrane surrounding a cell that separates the cell from its external environment. It consi	A series of reactions within the cell that occur as a result of a single trigger reaction or compound [goid 7242] [pmid 11152476] [evidence NAS]; The process whose specific outcome is the progression of nervous tissue over time, from its formation to its	Interacting selectively with a protein C-terminus, the end of any peptide chain at which the 1-carboxy function of a constituent amino acid is not attached in peptide linkage to another amino-acid residue [goid 8022] [pmid 11152476] [evidence IPI]; Intera
ILMN_1794501	HAS3	4.78574	5.39643	5.15303	5.19783	5.62565	5.8226	5.41641	5.76202	4.84223	3.88492	4.2881	4.16216	6.39487	6.12398	5.62502	5.85572	0.146944	8.67719e-05	0.0113093	0.480919	0.000605084	0.113168	0.997546	0.856251	31	2.16517	3.21818	2.08221	2.08221	1	1	402	2	NM_005329.2	Penetrating at least one phospholipid bilayer of a plasma membrane. May also refer to the state of being buried in the bilayer with no exposure outside the bilayer [goid 5887] [pmid 9169154] [evidence TAS]; Double layer of lipid molecules that encloses al	The chemical reactions and pathways involving carbohydrates, any of a group of organic compounds based of the general formula Cx(H2O)y. Includes the formation of carbohydrate derivatives by the addition of a carbohydrate residue to another molecule [goid	Catalysis of the transfer of a glycosyl group from one compound (donor) to another (acceptor) [goid 16757] [evidence IEA]; Catalysis of the reaction: UDP-D-glucuronate + UDP-N-acetyl-D-glucosamine = [beta-N-acetyl-D-glucosaminyl(1,4)beta-D-glucuronosyl(1,
ILMN_2216860	CSMD1	5.36452	4.87433	5.44053	5.15132	5.65626	5.54981	5.73154	5.64283	4.06937	4.32858	5.13723	4.82042	6.36366	6.17968	6.33469	6.00753	0.921711	9.74491e-05	0.000555105	0.989194	0.000670578	0.0120478	0.997936	0.85332	6	2.04906	3.17355	2.00244	2.00244	1	1	403	2	NM_033225.3	Double layer of lipid molecules that encloses all cells, and, in eukaryotes, many organelles; may be a single or double lipid bilayer; also includes associated proteins [goid 16020] [evidence IEA]; Penetrating at least one phospholipid bilayer of a membra
ILMN_1708009	LANCL2	6.8026	6.92419	6.89755	6.80946	7.1287	7.11123	7.31923	7.15071	5.82357	5.84338	6.24511	6.08707	8.03381	7.93733	7.91424	7.83155	0.424856	9.73263e-09	3.19654e-07	0.814732	2.77227e-07	3.74808e-05	0.999768	0.976664	32	2.17986	6.55716	2.15436	2.15436	1	1	404	2	NM_018697.3	A membrane-bounded organelle of eukaryotic cells in which chromosomes are housed and replicated. In most cells, the nucleus contains all of the cell's chromosomes except the organellar chromosomes, and is the site of RNA synthesis and processing. In some	Any process that stops, prevents or reduces the frequency, rate or extent of transcription [goid 16481] [pmid 12566319] [evidence IDA]	Catalysis of a biochemical reaction at physiological temperatures. In biologically catalyzed reactions, the reactants are known as substrates, and the catalysts are naturally occurring macromolecular substances known as enzymes. Enzymes possess specific b
ILMN_2134723	OR7E91P	4.33532	4.6497	4.85098	4.2611	5.33588	4.99873	5.15451	5.13602	3.51292	3.72751	4.01704	3.89829	5.79293	5.75829	5.92282	5.73154	0.75845	5.22211e-09	0.000111662	0.955612	1.68961e-07	0.00347967	0.998817	0.951864	1	2.50053	6.77221	2.45841	2.45841	1	1	405	2	NR_002185.1	The membrane surrounding a cell that separates the cell from its external environment. It consists of a phospholipid bilayer and associated proteins [goid 5886] [evidence IEA]; Penetrating at least one phospholipid bilayer of a membrane. May also refer to	The cascade of processes by which a signal interacts with a receptor, causing a change in the level or activity of a second messenger or other downstream target, and ultimately effecting a change in the functioning of the cell [goid 7165] [evidence IEA];	Combining with an extracellular or intracellular messenger to initiate a change in cell activity [goid 4872] [evidence IEA]; Combining with airborne compounds to initiate a change in cell activity. These receptors are used for the sense of smell [goid 498
ILMN_1775405	ARL4	5.7939	5.47717	5.43008	5.57183	6.45495	6.61861	6.43857	6.52849	4.86592	4.19633	5.21834	5.22266	7.20469	7.39323	7.4018	6.88045	0.967706	1.12999e-06	0.000138887	0.995426	1.43517e-05	0.00413877	0.998367	0.928934	1	3.1233	4.8431	3.09367	3.09367	1	1	406	2	NM_005738.3	The living contents of a cell; the matter contained within (but not including) the plasma membrane, usually taken to exclude large vacuoles and masses of secretory or ingested material. In eukaryotes it includes the nucleus and cytoplasm [goid 5622] [evid	Any series of molecular signals in which a small monomeric GTPase relays one or more of the signals [goid 7264] [evidence IEA]	Interacting selectively with a nucleotide, any compound consisting of a nucleoside that is esterified with (ortho)phosphate or an oligophosphate at any hydroxyl group on the ribose or deoxyribose moiety [goid 166] [evidence IEA]; Catalysis of the reaction
ILMN_1668134	GSTM1	3.25874	3.27875	3.2055	3.36733	3.42795	3.91343	4.27619	3.77468	2.54073	2.43969	2.66172	3.35808	4.97544	5.22014	4.82113	4.5673	0.274408	1.47816e-05	9.27874e-05	0.676706	0.000131634	0.00303011	0.995094	0.900005	48	2.56368	3.88063	2.69488	2.69488	1	1	407	2	NM_000561.2	All of the contents of a cell excluding the plasma membrane and nucleus, but including other subcellular structures [goid 5737] [evidence IEA]	The chemical reactions and pathways, including anabolism and catabolism, by which living organisms transform chemical substances. Metabolic processes typically transform small molecules, but also include macromolecular processes such as DNA repair and rep	Catalysis of the reaction: R-X + glutathione = H-X + R-S-glutathione. R may be an aliphatic, aromatic or heterocyclic group; X may be a sulfate, nitrile or halide group [goid 4364] [pmid 8403204] [evidence TAS]; Catalysis of the transfer of a group, e.g.
ILMN_2291455	FAM102A	4.5729	3.63651	3.77354	4.26414	4.57446	4.65717	4.4566	4.62025	3.46662	3.58658	3.10464	3.26857	5.28919	5.59419	5.06071	5.22597	0.979999	3.737e-07	0.00138789	0.997074	5.6227e-06	0.0242264	0.997159	0.901773	10	2.33858	5.25006	2.29839	2.29839	1	1	408	2	NM_001035254.1
ILMN_1789464	SERINC5	4.45704	3.92891	3.93778	4.74955	4.65254	5.40729	4.91732	4.59903	3.93025	3.67776	3.20148	3.29974	5.47318	5.40002	5.21785	5.79189	0.752132	2.65561e-06	0.0122572	0.95352	2.96579e-05	0.119384	0.99583	0.85521	21	2.4361	4.52786	2.38173	2.38173	1	1	409	2	NM_178276.2	The irregular network of unit membranes, visible only by electron microscopy, that occurs in the cytoplasm of many eukaryotic cells. The membranes form a complex meshwork of tubular channels, which are often expanded into slitlike cavities called cisterna	The chemical reactions and pathways involving lipids, compounds soluble in an organic solvent but not, or sparingly, in an aqueous solvent. Includes fatty acids; neutral fats, other fatty-acid esters, and soaps; long-chain (fatty) alcohols and waxes; sphi
ILMN_2401873	DUSP10	5.63109	5.5106	5.72578	5.55992	6.20403	6.1189	6.13031	6.24246	4.68902	5.00626	5.11027	4.10263	6.60291	6.34767	6.67592	6.3902	0.159516	7.57353e-06	0.000140983	0.504184	7.35898e-05	0.00417586	0.998643	0.908696	81	2.2534	4.13318	2.14415	2.14415	1	1	410	2	NM_144729.1	A membrane-bounded organelle of eukaryotic cells in which chromosomes are housed and replicated. In most cells, the nucleus contains all of the cell's chromosomes except the organellar chromosomes, and is the site of RNA synthesis and processing. In some	The process of removing one or more phosphoric residues from a protein [goid 6470] [pmid 10391943] [evidence TAS]; A change in state or activity of a cell or an organism (in terms of movement, secretion, enzyme production, gene expression, etc.) as a resu	Catalysis of the reaction: protein tyrosine phosphate + H2O = protein tyrosine + phosphate [goid 4725] [evidence IEA]; Catalysis of the hydrolysis of various bonds, e.g. C-O, C-N, C-C, phosphoric anhydride bonds, etc. Hydrolase is the systematic name for
ILMN_1712959	DUSP2	7.79994	7.44192	7.59367	7.68182	8.66728	8.56085	8.60452	8.47977	6.67847	6.51538	6.38072	6.79049	8.58453	8.72313	8.5585	8.62073	1.40069e-05	7.69837e-10	2.52832e-05	0.000460481	3.82967e-08	0.00113742	0.9998	0.982205	82	2.80813	7.41684	2.6265	2.6265	1	1	411	2	NM_004418.2	A membrane-bounded organelle of eukaryotic cells in which chromosomes are housed and replicated. In most cells, the nucleus contains all of the cell's chromosomes except the organellar chromosomes, and is the site of RNA synthesis and processing. In some	Any process that terminates the activity of the active enzyme MAP kinase [goid 188] [pmid 8107850] [evidence TAS]; The process of removing one or more phosphoric residues from a protein [goid 6470] [pmid 8107850] [evidence TAS]	Catalysis of the reaction: protein tyrosine phosphate + H2O = protein tyrosine + phosphate [goid 4725] [pmid 7681221] [evidence TAS]; Catalysis of the reaction: protein threonine/tyrosine phosphate + H2O = protein threonine/tyrosine + phosphate [goid 8330
ILMN_2148668	RCBTB2	5.42723	5.21376	5.43291	5.33996	6.14984	6.00133	6.03548	6.13661	4.32476	4.99772	4.56461	4.39767	6.34163	6.60618	6.76844	6.62715	0.334867	9.02678e-08	5.73353e-06	0.743332	1.7255e-06	0.000346723	0.999201	0.957012	16	2.5865	5.76308	2.52293	2.52293	1	1	412	2	NM_001268.2			Stimulates the exchange of guanyl nucleotides by a GTPase of the Ran family. Under normal cellular physiological conditions, the concentration of GTP is higher than that of GDP, favoring the replacement of GDP by GTP in association with the GTPase [goid 5
ILMN_1667928	BRDT	5.59204	5.25195	5.62933	5.89184	6.44409	6.83314	6.66692	6.84917	4.97353	5.11156	4.12211	4.5408	6.95179	7.23535	7.16345	6.87055	0.0975837	7.42399e-07	0.00541829	0.374763	1.00593e-05	0.0663265	0.998303	0.932863	32	3.33494	4.99743	3.15614	3.15614	1	1	413	2	NM_207189.1	A membrane-bounded organelle of eukaryotic cells in which chromosomes are housed and replicated. In most cells, the nucleus contains all of the cell's chromosomes except the organellar chromosomes, and is the site of RNA synthesis and processing. In some	The synthesis of either RNA on a template of DNA or DNA on a template of RNA [goid 6350] [evidence IEA]; Any process that modulates the frequency, rate or extent of DNA-dependent transcription [goid 6355] [evidence IEA]	The function of a transcription cofactor that activates transcription from a RNA polymerase II promoter; does not bind DNA itself [goid 3713] [pmid 10365964] [evidence TAS]; Catalysis of the reaction: ATP + a protein serine/threonine = ADP + protein serin
ILMN_1697433	CYP46A1	3.86032	2.66934	3.9376	4.48782	4.09828	4.30955	4.56079	4.70328	3.53016	3.51738	3.57455	3.96081	4.94123	5.35959	5.0563	5.2955	0.175035	0.00176104	0.221146	0.532928	0.00859835	0.792113	0.992481	0.727864	36	2.14105	2.06558	2.11611	2.11611	1	1	414	2	NM_006668.1	The irregular network of unit membranes, visible only by electron microscopy, that occurs in the cytoplasm of many eukaryotic cells. The membranes form a complex meshwork of tubular channels, which are often expanded into slitlike cavities called cisterna	The chemical reactions and pathways involving lipids, compounds soluble in an organic solvent but not, or sparingly, in an aqueous solvent. Includes fatty acids; neutral fats, other fatty-acid esters, and soaps; long-chain (fatty) alcohols and waxes; sphi	Interacting selectively with iron (Fe) ions [goid 5506] [evidence IEA]; Catalysis of the formation of a hydroxyl group on a steroid by incorporation of oxygen from O2 [goid 8395] [pmid 10377398] [evidence TAS]; Any molecular entity that serves as an elect
ILMN_2101034	CAPN12	4.05002	2.46631	3.74594	3.61789	4.17493	4.7321	4.47953	4.36341	3.80158	3.54926	3.51212	3.81679	5.05544	5.0534	5.45945	5.25657	0.118146	0.000258461	0.18406	0.423372	0.00158429	0.719955	0.993829	0.807435	15	2.38149	2.80017	2.38761	2.38761	1	1	415	2	NM_144691.3	The living contents of a cell; the matter contained within (but not including) the plasma membrane, usually taken to exclude large vacuoles and masses of secretory or ingested material. In eukaryotes it includes the nucleus and cytoplasm [goid 5622] [evid	The hydrolysis of a peptide bond or bonds within a protein [goid 6508] [evidence IEA]	Catalysis of the hydrolysis of nonterminal peptide bonds in a polypeptide chain by a mechanism using a cysteine residue at the enzyme active center, and requiring the presence of calcium [goid 4198] [evidence IEA]; Interacting selectively with calcium ion
ILMN_1752668	DAAM2	5.09836	3.33871	4.49854	4.39371	4.72737	4.96049	4.9869	4.72013	3.93268	4.40979	4.83434	3.47721	5.94002	6.04905	5.86361	6.14589	0.19228	0.000139046	0.0672645	0.562561	0.000915464	0.386338	0.992863	0.749844	32	2.25991	3.03836	2.26771	2.26771	1	1	416	2	NM_015345.2		A process that is carried out at the cellular level which results in the formation, arrangement of constituent parts, or disassembly of a cellular component [goid 16043] [evidence IEA]; A process that is carried out at the cellular level which results in	Interacting selectively with monomeric or multimeric forms of actin, including actin filaments [goid 3779] [evidence IEA]; Interacting selectively with Rho protein, any member of the Rho subfamily of the Ras superfamily of monomeric GTPases. Proteins in t
ILMN_2204826	SEPP1	3.95906	2.66139	3.82084	3.37278	4.67252	4.5727	3.86589	4.07999	3.93602	3.12657	2.58182	2.61325	4.84469	4.79818	5.05189	5.18456	0.69786	0.000720212	0.0379938	0.939995	0.00388373	0.266418	0.989366	0.759739	76	2.59339	2.41075	2.50728	2.50728	1	1	417	2	NM_005410.2	The space external to the outermost structure of a cell. For cells without external protective or external encapsulating structures this refers to space outside of the plasma membrane. This term covers the host cell environment outside an intracellular pa	The chemical reactions and pathways involving the nonmetallic element selenium or compounds that contain selenium, such as selenocysteine [goid 1887] [evidence IEA]; A change in state or activity of a cell or an organism (in terms of movement, secretion,	Interacting selectively with selenium (Se) [goid 8430] [pmid 8421687] [evidence TAS]
ILMN_2167259	C1orf179	4.85427	3.52521	3.9577	3.66901	5.0332	4.41571	4.63521	4.81378	3.26303	4.12484	2.86188	3.64191	5.4473	5.42187	5.42048	5.59986	0.733395	0.000281491	0.00641276	0.949654	0.00170743	0.0748884	0.993304	0.807535	1	2.56898	2.76766	2.46669	2.46669	1	1	418	2	NM_176782.1	Double layer of lipid molecules that encloses all cells, and, in eukaryotes, many organelles; may be a single or double lipid bilayer; also includes associated proteins [goid 16020] [evidence IEA]; Penetrating at least one phospholipid bilayer of a membra
ILMN_1809894	TMEM117	4.79214	3.55658	3.96615	4.2785	5.73237	5.29873	5.22014	5.19514	4.42597	5.0989	3.98299	4.31651	6.31987	5.86712	6.20309	6.8914	0.0164369	0.000104713	0.380478	0.10402	0.000711973	1	0.994811	0.839001	9	2.90546	3.14754	2.99426	2.99426	1	1	419	2	NM_032256.1	The irregular network of unit membranes, visible only by electron microscopy, that occurs in the cytoplasm of many eukaryotic cells. The membranes form a complex meshwork of tubular channels, which are often expanded into slitlike cavities called cisterna
ILMN_1733904	C20orf114	3.89026	3.38343	3.7405	3.79852	4.66169	4.13889	4.10425	4.45704	2.75953	3.68461	3.76382	3.86005	5.39593	4.42285	4.96758	5.22395	0.249084	0.000773974	0.141084	0.644915	0.00414267	0.619654	0.994023	0.764205	10	2.087	2.38272	2.13712	2.13712	1	1	420	2	NM_033197.2			Interacting selectively with a lipid [goid 8289] [evidence IEA]
ILMN_2413508	CD97	4.60448	3.86725	3.37551	3.47651	4.97139	5.16919	4.94801	5.0891	4.60747	4.71864	4.54968	3.88629	5.46653	5.25541	5.24096	5.31452	0.10971	0.000437612	0.447113	0.403396	0.00250875	1	0.995985	0.787677	50	2.06503	2.60054	1.95712	1.95712	1	1	421	2	NM_001784.3	Double layer of lipid molecules that encloses all cells, and, in eukaryotes, many organelles; may be a single or double lipid bilayer; also includes associated proteins [goid 16020] [evidence IEA]; Penetrating at least one phospholipid bilayer of a membra	The series of molecular signals generated as a consequence of a peptide neurotransmitter binding to a cell surface receptor [goid 7218] [evidence IEA]; Any process involved in the controlled movement of a cell [goid 6928] [pmid 7636245] [evidence TAS]; Th	A receptor that binds an extracellular ligand and transmits the signal to a heterotrimeric G-protein complex. These receptors are characteristically seven-transmembrane receptors and are made up of hetero- or homodimers [goid 4930] [evidence IEA]; Interac
ILMN_1776925	PRSS22	4.31936	4.27366	4.18079	3.29681	5.05544	5.41892	5.40908	5.2063	4.80112	4.13314	4.60733	4.13082	5.58232	5.6623	5.54673	5.81601	0.120881	4.2604e-05	0.995892	0.429403	0.00032652	1	0.996908	0.851775	6	2.36897	3.48609	2.30987	2.30987	1	1	422	2	NM_022119.3	The space external to the outermost structure of a cell. For cells without external protective or external encapsulating structures this refers to space outside of the plasma membrane. This term covers the host cell environment outside an intracellular pa	The hydrolysis of a peptide bond or bonds within a protein [goid 6508] [evidence IEA]	Catalysis of the hydrolysis of internal, alpha-peptide bonds in a polypeptide chain by a catalytic mechanism that involves a catalytic triad consisting of a serine nucleophile that is activated by a proton relay involving an acidic residue (e.g. aspartate
ILMN_2255579	RAB37	4.12311	3.61094	4.24048	4.19406	5.42511	4.90552	5.02236	5.56378	4.33934	4.72348	4.47195	4.66474	5.3712	5.4126	5.28214	5.61848	0.0185882	2.26782e-05	0.484078	0.114398	0.000189953	1	0.998118	0.872161	17	2.04081	3.72135	2.01632	2.01632	1	1	423	2	NM_175738.3	The living contents of a cell; the matter contained within (but not including) the plasma membrane, usually taken to exclude large vacuoles and masses of secretory or ingested material. In eukaryotes it includes the nucleus and cytoplasm [goid 5622] [evid	Any process that modulates the frequency, rate or extent of DNA-dependent transcription [goid 6355] [evidence IEA]; Any series of molecular signals in which a small monomeric GTPase relays one or more of the signals [goid 7264] [evidence IEA]; The directe	Interacting selectively with a nucleotide, any compound consisting of a nucleoside that is esterified with (ortho)phosphate or an oligophosphate at any hydroxyl group on the ribose or deoxyribose moiety [goid 166] [evidence IEA]; Interacting selectively w
ILMN_2347193	GSDML	5.0891	4.67165	4.85597	5.24945	6.20188	5.95654	5.96239	6.27839	5.20695	5.4599	5.52704	5.37311	6.49938	6.64391	6.55257	6.49281	0.00525145	2.3434e-07	0.984624	0.0434217	3.82941e-06	1	0.99935	0.945174	8	2.21044	5.41687	2.20347	2.20347	1	1	424	2	NM_018530.2	All of the contents of a cell excluding the plasma membrane and nucleus, but including other subcellular structures [goid 5737] [evidence IEA]
ILMN_1803882	VEGF	5.07062	4.43516	4.27568	4.8236	5.9708	5.89888	6.09257	6.43365	5.38596	5.41892	5.42544	5.38147	6.50543	6.26353	6.34339	6.35195	0.00109159	2.0871e-06	0.160064	0.0130429	2.419e-05	0.665915	0.998846	0.922645	141	2.30604	4.61636	2.23242	2.23242	1	1	425	2	NM_001025367.1	The space external to the outermost structure of a cell. For cells without external protective or external encapsulating structures this refers to space outside of the plasma membrane. This term covers the host cell environment outside an intracellular pa	Blood vessel formation when new vessels emerge from the proliferation of pre-existing blood vessels [goid 1525] [pmid 11427521] [evidence IDA]; The differentiation of endothelial cells from progenitor cells during blood vessel development, and the de novo	Interacting selectively with a fibronectin, a group of related adhesive glycoproteins of high molecular weight found on the surface of animal cells, connective tissue matrices, and in extracellular fluids [goid 1968] [pmid 14570917] [evidence IDA]; Intera
ILMN_2095273	KIAA1407	3.5063	2.48256	2.9703	2.5722	4.10733	3.90599	4.15387	4.26613	3.15477	3.57848	3.63832	3.0166	4.34708	4.36638	4.42315	5.01763	0.0945471	8.96721e-05	0.990399	0.366835	0.000623535	1	0.994266	0.83479	17	2.31097	3.20514	2.27486	2.27486	1	1	426	2	NM_020817.1
ILMN_1696991	DYRK1B	4.39645	3.30894	4.27788	4.37771	5.7002	5.62933	5.38147	5.33717	5.01702	5.00341	4.88358	4.94772	5.94751	6.26621	5.34475	6.04496	0.00461951	0.000144715	0.426135	0.0394613	0.000948967	1	0.996737	0.841217	51	2.26555	3.02275	2.18858	2.18858	1	1	427	2	NM_006484.1	A membrane-bounded organelle of eukaryotic cells in which chromosomes are housed and replicated. In most cells, the nucleus contains all of the cell's chromosomes except the organellar chromosomes, and is the site of RNA synthesis and processing. In some	The process of introducing a phosphate group on to a protein [goid 6468] [pmid 11980910] [evidence IDA]; A process whereby non-proliferating myoblasts fuse to existing fibres or to myotubes to form new fibers. A myoblast is a mononucleate cell type that,	Interacting selectively with a nucleotide, any compound consisting of a nucleoside that is esterified with (ortho)phosphate or an oligophosphate at any hydroxyl group on the ribose or deoxyribose moiety [goid 166] [evidence IEA]; The function of a transcr
ILMN_1770641	KLHL3	2.69951	3.45203	3.75501	2.69023	3.8323	4.35273	4.18459	4.43197	3.82358	3.96903	3.73257	3.72082	4.87632	4.70116	4.80527	5.01275	0.0161966	8.11374e-06	0.999105	0.102827	7.80351e-05	1	0.995542	0.838064	34	2.06235	4.10771	2.02872	2.02872	1	1	428	2	NM_017415.1	All of the contents of a cell excluding the plasma membrane and nucleus, but including other subcellular structures [goid 5737] [evidence IEA]; Any of the various filamentous elements that form the internal framework of cells, and typically remain after t	The chemical reactions and pathways resulting in the breakdown of a protein or peptide by hydrolysis of its peptide bonds, initiated by the covalent attachment of a ubiquitin moiety, or multiple ubiquitin moieties, to the protein [goid 6511] [evidence IEA	Interacting selectively with monomeric or multimeric forms of actin, including actin filaments [goid 3779] [evidence IEA]; The action of a molecule that contributes to the structural integrity of a complex or assembly within or outside a cell [goid 5198]
ILMN_1787541	SPSB2	4.86476	5.20654	5.10475	5.00626	6.39761	6.25793	6.08707	6.19632	5.91283	6.18644	5.54417	5.68754	6.90902	6.67068	6.97453	6.79203	0.000329751	7.74762e-07	0.421291	0.00512169	1.04229e-05	1	0.999305	0.943753	2	2.13834	4.98201	2.09071	2.09071	1	1	429	2	NM_032641.1	The part of a cell or its extracellular environment in which a gene product is located. A gene product may be located in one or more parts of a cell and its location may be as specific as a particular macromolecular complex, that is, a stable, persistent	The chemical reactions and pathways resulting in the breakdown of a protein or peptide by hydrolysis of its peptide bonds, initiated by the covalent attachment of a ubiquitin moiety, or multiple ubiquitin moieties, to the protein [goid 6511] [evidence IEA	Elemental activities, such as catalysis or binding, describing the actions of a gene product at the molecular level. A given gene product may exhibit one or more molecular functions [goid 3674] [evidence ND ]
ILMN_1657810	PPM1M	6.86325	7.14641	7.12202	7.20852	8.2753	8.28532	8.35838	8.40447	7.96002	7.93405	7.88605	8.0168	8.92577	8.99969	8.95942	8.74958	1.21054e-06	1.65215e-09	0.0102572	7.63202e-05	6.8329e-08	0.105401	0.99988	0.98234	21	2.14741	7.1654	2.09543	2.09543	1	1	430	2	NM_144641.1	A membrane-bounded organelle of eukaryotic cells in which chromosomes are housed and replicated. In most cells, the nucleus contains all of the cell's chromosomes except the organellar chromosomes, and is the site of RNA synthesis and processing. In some	The process of removing one or more phosphoric residues from a protein [goid 6470] [evidence ISS]	Interacting selectively with magnesium (Mg) ions [goid 287] [evidence IEA]; Catalysis of the reaction: a phosphoprotein + H2O = a protein + phosphate. Together with protein kinases, these enzymes control the state of phosphorylation of cell proteins and t
ILMN_1737089	CAPN5	4.90626	5.15993	5.17292	4.78388	6.20722	6.2154	6.4812	6.32679	5.9185	6.01406	6.08575	6.03115	7.14837	7.00566	6.90052	7.03043	2.34182e-06	3.29874e-10	0.146619	0.000123778	2.1234e-08	0.634071	0.999658	0.976073	21	2.22745	7.67297	2.16191	2.16191	1	1	431	2	NM_004055.4	The living contents of a cell; the matter contained within (but not including) the plasma membrane, usually taken to exclude large vacuoles and masses of secretory or ingested material. In eukaryotes it includes the nucleus and cytoplasm [goid 5622] [evid	The hydrolysis of a peptide bond or bonds within a protein [goid 6508] [evidence IEA]; The cascade of processes by which a signal interacts with a receptor, causing a change in the level or activity of a second messenger or other downstream target, and ul	Catalysis of the hydrolysis of nonterminal peptide bonds in a polypeptide chain by a mechanism using a cysteine residue at the enzyme active center, and requiring the presence of calcium [goid 4198] [pmid 9339374] [evidence TAS]; Catalysis of the hydrolys
ILMN_1702676	C17orf68	4.8236	5.50864	5.73381	5.61879	6.97696	7.10057	6.92216	7.1087	6.65332	6.42953	6.50886	6.26815	7.74121	7.60962	7.51866	7.35063	0.000974422	1.39371e-06	0.0423949	0.011854	1.71677e-05	0.286738	0.999037	0.935895	4	2.54555	4.76529	2.4066	2.4066	1	1	432	2	XM_938283.2	Double layer of lipid molecules that encloses all cells, and, in eukaryotes, many organelles; may be a single or double lipid bilayer; also includes associated proteins [goid 16020] [evidence IEA]; Penetrating at least one phospholipid bilayer of a membra
ILMN_1670272	LRP10	6.7837	6.72505	6.94955	6.72685	7.90287	7.823	7.81407	7.75564	7.59644	7.52626	7.26411	7.42681	8.71471	8.5051	8.47716	8.66728	3.00408e-06	4.74598e-09	0.435157	0.000149151	1.57172e-07	1	0.999843	0.978436	19	2.11789	6.80362	2.13487	2.13487	1	1	433	2	NM_014045.3	An invagination of the cell membrane of many eukaryotic cells, concerned in receptor-mediated selective transport of many proteins and other macromolecules across the cell membrane. During endocytosis it is converted into a coated vesicle. The coat is of	The chemical reactions and pathways involving lipids, compounds soluble in an organic solvent but not, or sparingly, in an aqueous solvent. Includes fatty acids; neutral fats, other fatty-acid esters, and soaps; long-chain (fatty) alcohols and waxes; sphi	Combining with an extracellular or intracellular messenger to initiate a change in cell activity [goid 4872] [evidence IEA]; Combining with a low-density lipoprotein to initiate a change in cell activity [goid 5041] [evidence IEA]; Combining with an extra
ILMN_1755711	C17orf68	6.28979	6.37376	6.68058	6.65655	8.08472	7.92903	7.89423	7.79619	7.35676	7.16633	7.21272	7.35793	8.74083	8.47602	8.19918	8.56666	1.0535e-05	4.75981e-08	0.533795	0.000369716	1.0142e-06	1	0.999628	0.962721	4	2.50369	5.99388	2.47047	2.47047	1	1	434	2	XM_938283.2	Double layer of lipid molecules that encloses all cells, and, in eukaryotes, many organelles; may be a single or double lipid bilayer; also includes associated proteins [goid 16020] [evidence IEA]; Penetrating at least one phospholipid bilayer of a membra
ILMN_1653730	OXCT2	4.88053	5.75869	5.62136	5.33402	6.55079	6.5952	6.61263	6.53552	5.73892	5.9874	6.15344	6.0487	7.14346	6.90871	7.00896	6.80946	0.00161188	7.00805e-06	0.730375	0.0174917	6.87489e-05	1	0.999028	0.902711	8	2.11434	4.16273	2.06733	2.06733	1	1	435	2	NM_022120.1	A semiautonomous, self replicating organelle that occurs in varying numbers, shapes, and sizes in the cytoplasm of virtually all eukaryotic cells. It is notably the site of tissue respiration [goid 5739] [pmid 11756565] [evidence IDA]; A long, whiplike pr	The chemical reactions and pathways, including anabolism and catabolism, by which living organisms transform chemical substances. Metabolic processes typically transform small molecules, but also include macromolecular processes such as DNA repair and rep	Catalysis of the reaction: succinyl-CoA + a 3-oxo acid = succinate + a 3-oxo-acyl-CoA [goid 8260] [evidence IEA]; Catalysis of the transfer of a group, e.g. a methyl group, glycosyl group, acyl group, phosphorus-containing, or other groups, from one compo
ILMN_1736628	MGC13024	4.98785	5.16632	5.32843	4.72526	6.52849	6.52478	6.36941	6.37576	5.59892	5.86209	5.94853	5.58849	7.01464	7.15956	7.17604	7.01938	0.000241311	3.57768e-08	0.910319	0.00405353	8.0424e-07	1	0.999422	0.963979	34	2.58519	6.09461	2.55638	2.55638	1	1	436	2	NM_152288.1	Double layer of lipid molecules that encloses all cells, and, in eukaryotes, many organelles; may be a single or double lipid bilayer; also includes associated proteins [goid 16020] [evidence IEA]; Penetrating at least one phospholipid bilayer of a membra
ILMN_1707727	ANGPTL4	5.9611	6.19898	5.64141	5.58885	7.21272	6.94334	7.00484	7.11735	7.04648	6.61391	6.63526	6.76477	7.97586	7.83987	7.84456	8.1793	7.77975e-05	7.23686e-07	0.983359	0.00165912	9.84381e-06	1	0.999375	0.94958	60	2.31079	5.00684	2.29027	2.29027	1	1	437	2	NM_139314.1	The space external to the outermost structure of a cell. For cells without external protective or external encapsulating structures this refers to space outside of the plasma membrane. This term covers the host cell environment outside an intracellular pa	A change in state or activity of a cell or an organism (in terms of movement, secretion, enzyme production, gene expression, etc.) as a result of a stimulus indicating lowered oxygen tension. Hypoxia, defined as a decline in O2 levels below normoxic level	Stops, prevents or reduces the activity of an enzyme [goid 4857] [evidence ISS]; Interacting selectively with one or more specific sites on a receptor molecule, a macromolecule that undergoes combination with a hormone, neurotransmitter, drug or intracell
ILMN_1716265	PGM2L1	3.70846	3.30372	3.68232	3.33652	4.5817	4.88022	4.60803	4.88417	4.30991	4.11699	3.81066	4.05556	4.8055	5.23249	5.49599	5.26249	0.00107467	2.75185e-06	0.904811	0.0128692	3.05242e-05	1	0.99809	0.916869	23	2.26311	4.51536	2.25432	2.25432	1	1	438	2	NM_173582.3		The chemical reactions and pathways involving carbohydrates, any of a group of organic compounds based of the general formula Cx(H2O)y. Includes the formation of carbohydrate derivatives by the addition of a carbohydrate residue to another molecule [goid	Catalysis of the transfer of a group, e.g. a methyl group, glycosyl group, acyl group, phosphorus-containing, or other groups, from one compound (generally regarded as the donor) to another compound (generally regarded as the acceptor). Transferase is the
ILMN_2148913	TMEM45A	4.99441	4.70328	5.13412	4.93962	6.52042	6.78558	6.27924	6.86991	6.20011	5.5827	5.60689	5.81634	7.33558	7.52626	7.67135	7.21708	0.000563136	4.28665e-09	0.990205	0.00763034	1.45408e-07	1	0.998921	0.953014	15	3.14595	6.83741	3.12692	3.12692	1	1	439	2	NM_018004.1	Double layer of lipid molecules that encloses all cells, and, in eukaryotes, many organelles; may be a single or double lipid bilayer; also includes associated proteins [goid 16020] [evidence IEA]; Penetrating at least one phospholipid bilayer of a membra
ILMN_1674629	C9orf3	3.43861	4.60127	4.23785	4.54992	5.37427	5.63426	5.31899	5.33918	4.73797	4.44858	4.51769	4.96656	6.07512	6.09929	5.79047	5.57849	0.0799793	2.80704e-06	0.999698	0.329452	3.10776e-05	1	0.99692	0.840912	19	2.31972	4.50755	2.28017	2.28017	1	1	440	2	NM_032823.3		The hydrolysis of a peptide bond or bonds within a protein [goid 6508] [evidence IEA]; The hydrolysis of a peptide bond or bonds within a protein [goid 6508] [evidence IEA]; The chemical reactions and pathways resulting in the formation of leukotriene, a	The selective, often stoichiometric, interaction of a molecule with one or more specific sites on another molecule [goid 5488] [evidence IEA]; Catalysis of the hydrolysis of peptide bonds by a mechanism in which water acts as a nucleophile, one or two met
ILMN_1654060	MKNK2	6.98711	7.0822	7.23226	7.02763	9.07149	8.88854	8.79107	8.78824	8.23115	8.35236	8.16594	8.36729	9.10254	8.76059	8.5989	9.05067	0.000292557	5.27693e-08	1.80762e-06	0.00469258	1.1033e-06	0.000141519	0.99974	0.967749	76	2.29861	5.95731	2.1245	2.1245	1	1	441	2	NM_199054.2		Any process that modulates the frequency, rate or extent of the chemical reactions and pathways resulting in the formation of proteins by the translation of mRNA [goid 6417] [evidence IEA]; The process of introducing a phosphate group on to a protein [goi	Interacting selectively with a nucleotide, any compound consisting of a nucleoside that is esterified with (ortho)phosphate or an oligophosphate at any hydroxyl group on the ribose or deoxyribose moiety [goid 166] [evidence IEA]; Interacting selectively w
ILMN_2217270	PLA2G4D	4.25393	4.35387	3.53933	3.81667	5.81025	6.01406	5.89569	6.14129	5.71319	5.25011	5.30181	5.27442	6.05644	6.0123	6.19235	6.21139	6.1794e-05	1.20673e-06	0.00142237	0.0014123	1.51882e-05	0.0247222	0.998578	0.943723	11	2.55585	4.81849	2.26233	2.26233	1	1	442	2	NM_178034.3	All of the contents of a cell excluding the plasma membrane and nucleus, but including other subcellular structures [goid 5737] [evidence IEA]; Double layer of lipid molecules that encloses all cells, and, in eukaryotes, many organelles; may be a single o	The chemical reactions and pathways, including anabolism and catabolism, by which living organisms transform chemical substances. Metabolic processes typically transform small molecules, but also include macromolecular processes such as DNA repair and rep	Catalysis of the reaction: phosphatidylcholine + H2O = 1-acylglycerophosphocholine + a carboxylate [goid 4623] [evidence IEA]; Interacting selectively with calcium ions (Ca2+) [goid 5509] [evidence IEA]; Catalysis of the hydrolysis of various bonds, e.g.
ILMN_1790352	PIGZ	2.68743	3.408	3.7144	3.71144	3.31561	3.71489	4.78388	4.19972	3.30037	3.39442	3.01844	3.42121	4.76622	4.85354	4.9899	4.60733	0.13416	0.0016537	0.165895	0.455826	0.0081334	0.680821	0.991571	0.738787	32	2.10223	2.08973	2.19835	2.19835	1	1	443	2	NM_025163.2	The irregular network of unit membranes, visible only by electron microscopy, that occurs in the cytoplasm of many eukaryotic cells. The membranes form a complex meshwork of tubular channels, which are often expanded into slitlike cavities called cisterna	The chemical reactions and pathways resulting in the formation of a glycosylphosphatidylinositol (GPI) anchor that attaches some membrane proteins to the lipid bilayer of the cell membrane. The phosphatidylinositol moiety is linked via the C-6 hydroxyl re	Catalysis of the transfer of a mannose residue from GDP-mannose to an oligosaccharide, forming an alpha-1,2-linkage [goid 26] [pmid 15208306] [evidence IMP]; Catalysis of the transfer of a glycosyl group from one compound (donor) to another (acceptor) [go
ILMN_2340643	INSC	3.28366	4.46762	4.4306	4.52676	4.62497	5.14512	4.89054	5.13097	4.61237	4.07407	4.15813	4.15725	5.67982	5.74507	5.75402	5.77096	0.0358322	0.000238486	0.185833	0.187534	0.00147141	0.724226	0.996159	0.815976	1	2.18689	2.83227	2.20378	2.20378	1	1	444	2	NM_001042536.1	All of the contents of a cell excluding the plasma membrane and nucleus, but including other subcellular structures [goid 5737] [evidence IEA]	The biological process whose specific outcome is the progression of a multicellular organism over time from an initial condition (e.g. a zygote or a young adult) to a later condition (e.g. a multicellular animal or an aged adult) [goid 7275] [evidence IEA	The selective, often stoichiometric, interaction of a molecule with one or more specific sites on another molecule [goid 5488] [evidence IEA]; The selective, often stoichiometric, interaction of a molecule with one or more specific sites on another molecu
ILMN_2401933	ATP2B1	4.69988	5.06925	5.15229	5.58318	5.6464	6.08575	6.0505	6.33866	5.52454	5.39417	5.44823	4.57017	6.63906	6.73416	6.86325	6.99237	0.0969067	7.02374e-05	0.0569419	0.372946	0.000502501	0.346182	0.997608	0.849202	79	2.35962	3.29886	2.3951	2.3951	1	1	445	2	NM_001001323.1
ILMN_1686988	ST5	4.29529	4.45644	4.9874	4.26288	4.65094	5.37987	4.9508	5.68135	4.30493	4.77474	4.50072	4.81802	5.56837	6.28468	6.22166	6.06029	0.0220786	0.000463932	0.152629	0.130288	0.00263672	0.649753	0.996541	0.803512	51	2.07009	2.57894	2.18262	2.18262	1	1	446	2	NM_213618.1			Interacting selectively with any protein or protein complex (a complex of two or more proteins that may include other nonprotein molecules) [goid 5515] [pmid 9632734] [evidence IPI]
ILMN_1721127	HIST1H3D	5.32159	5.22451	5.85893	4.51524	5.21931	5.79141	5.94207	6.04826	4.85905	4.70846	5.14057	4.5615	6.38072	6.77395	6.73292	6.7207	0.384951	1.15604e-05	0.0180466	0.786023	0.000106707	0.158791	0.996868	0.823757	14	2.26175	3.97181	2.29457	2.29457	1	1	447	2	NM_003530.3
ILMN_1653278	MUC20	4.61995	5.1129	5.19451	3.83509	5.25733	5.55007	5.27859	5.53622	4.26161	4.84443	3.9524	4.43299	5.8226	6.10189	6.17931	6.08103	0.433095	0.000331186	0.0963481	0.821384	0.00196953	0.488553	0.995965	0.795206	14	2.28809	2.70564	2.23385	2.23385	1	1	448	2	NM_001098516.1	The space external to the outermost structure of a cell. For cells without external protective or external encapsulating structures this refers to space outside of the plasma membrane. This term covers the host cell environment outside an intracellular pa	The initiation of the activity of the inactive enzyme MAP kinase by phosphorylation by a MAPKK [goid 187] [evidence IEA]; The series of molecular signals generated as a consequence of the hepatocyte growth factor receptor binding to one of its physiologic	Interacting selectively with any protein or protein complex (a complex of two or more proteins that may include other nonprotein molecules) [goid 5515] [evidence IEA]
ILMN_2169152	SRGN	4.61925	4.38555	5.01499	4.35642	5.5117	5.49398	5.34719	5.57321	4.58213	4.65701	5.08289	4.67147	6.02911	6.2394	6.3955	5.75589	0.050329	2.7267e-07	0.217777	0.24028	4.34236e-06	0.786758	0.99845	0.894784	68	2.17653	5.36227	2.21453	2.21453	1	1	449	2	NM_002727.2	The space external to the outermost structure of a cell. For cells without external protective or external encapsulating structures this refers to space outside of the plasma membrane. This term covers the host cell environment outside an intracellular pa	The formation of bone or of a bony substance, or the conversion of fibrous tissue or of cartilage into bone or a bony substance [goid 1503] [evidence IEA]; A form of programmed cell death induced by external or internal signals that trigger the activity o	Interacting selectively with any protein or protein complex (a complex of two or more proteins that may include other nonprotein molecules) [goid 5515] [evidence ISS]; Interacting selectively with any protein or protein complex (a complex of two or more p
ILMN_2289623	LOC143941	4.06456	3.70265	4.26696	2.76102	4.61925	4.10024	4.64735	4.61412	3.43679	4.15353	4.38251	3.74819	5.56312	5.92202	5.81792	5.76438	0.0347719	0.000357297	0.0215412	0.18367	0.00209935	0.180245	0.993552	0.827352	1	2.49065	2.67791	2.61119	2.61119	1	1	450	2	NM_001080441.1
ILMN_1737631	PAQR6	4.64679	4.56052	5.09928	5.37079	5.82483	6.0226	5.43999	5.94945	4.85162	5.4793	5.3977	4.94319	6.35306	6.5881	6.45495	6.37508	0.0129092	6.29554e-05	0.459273	0.0864317	0.000459245	1	0.998071	0.851965	7	2.11749	3.33796	2.12621	2.12621	1	1	451	2	NM_024897.2	Double layer of lipid molecules that encloses all cells, and, in eukaryotes, many organelles; may be a single or double lipid bilayer; also includes associated proteins [goid 16020] [evidence IEA]; Penetrating at least one phospholipid bilayer of a membra		Combining with an extracellular or intracellular messenger to initiate a change in cell activity [goid 4872] [evidence IEA]; Combining with an extracellular or intracellular messenger to initiate a change in cell activity [goid 4872] [evidence IEA]; Combi
ILMN_1779347	GARNL3	3.14709	2.74694	3.35924	4.22097	4.31572	4.39789	4.34765	4.30458	3.47359	3.51484	4.22017	2.95085	4.8449	5.39046	4.95514	4.7358	0.0989017	0.000851239	0.596195	0.377851	0.00450899	1	0.991817	0.750592	7	2.30906	2.34592	2.24289	2.24289	1	1	452	2	NM_032293.3	The living contents of a cell; the matter contained within (but not including) the plasma membrane, usually taken to exclude large vacuoles and masses of secretory or ingested material. In eukaryotes it includes the nucleus and cytoplasm [goid 5622] [evid	Any process that modulates the frequency, rate or extent of small GTPase mediated signal transduction [goid 51056] [evidence IEA]; Any process that modulates the frequency, rate or extent of small GTPase mediated signal transduction [goid 51056] [evidence	Increases the activity of a GTPase, an enzyme that catalyzes the hydrolysis of GTP [goid 5096] [evidence IEA]; Modulates the rate of GTP hydrolysis by a small monomeric GTPase [goid 5083] [evidence IEA]; Increases the activity of a GTPase, an enzyme that
[truncated: 24,074 more rows]
