# Supplementary material for: Runx2 transcriptome of prostate cancer cells: insights into invasiveness and bone metastasis
Source: Mol Cancer. 2010 Sep 23;9:258. doi: 10.1186/1476-4598-9-258 (PMC2955618; doi:10.1186/1476-4598-9-258)
Supplement: Additional file 3 — Runx2 -regulated genes involved in cancer. List of 256 genes with established roles in cancer. [file 1476-4598-9-258-S3.XLS]

## Sheet: cANCER RELATED  GENES
Symbol	Fold change Day1	Fold change Day2	p Values Adj.:Treatment	Entrez Gene Name	Location	Family	Entrez Gene ID for Human	Entrez Gene ID for Mouse	Entrez Gene ID for Rat
SGK	19.1338	44.5728	0	serum/glucocorticoid regulated kinase 1	Cytoplasm	kinase		6446	20393	29517
C10ORF81	12.3258	7.76869	2.72282e-12	chromosome 10 open reading frame 81	Unknown	other		79949	226245	499377
CSF2	12.0296	16.8687	2.247e-09	colony stimulating factor 2 (granulocyte-macrophage)	Extracellular Space	cytokine		1437	12981	116630
PGC	11.2758	15.1299	3.93297e-12	progastricsin (pepsinogen C)	Extracellular Space	peptidase		5225	109820	24864
PIP	9.95006	78.7641	0	prolactin-induced protein	Extracellular Space	other		5304	18716	64673
DMBT1	8.79919	11.4404	7.54294e-07	deleted in malignant brain tumors 1	Plasma Membrane	transmembrane receptor		1755	12945	170568
DUSP1	7.86839	8.07048	9.07607e-13	dual specificity phosphatase 1	Nucleus	phosphatase		1843	19252	114856
CXCR7	7.66838	11.7131	9.21571e-11	chemokine (C-X-C motif) receptor 7	Plasma Membrane	G-protein coupled receptor		57007	12778	84348
PRKCD	6.42794	4.8549	1.99674e-11	protein kinase C, delta	Cytoplasm	kinase		5580	18753	170538
CXCL12	5.2333	6.55695	2.23243e-06	chemokine (C-X-C motif) ligand 12 (stromal cell-derived factor 1)	Extracellular Space	cytokine		6387	20315	24772
SPSB1	5.06704	5.60525	2.47866e-09	splA/ryanodine receptor domain and SOCS box containing 1	Cytoplasm	other		80176	74646	313722
EDN2	4.91394	2.38486	4.26666e-07	endothelin 2	Extracellular Space	growth factor		1907	13615	24324
PTGS1	4.8191	4.86792	5.29692e-07	prostaglandin-endoperoxide synthase 1 (prostaglandin G/H synthase and cyclooxygenase)	Cytoplasm	enzyme	acetaminophen/pentazocine, acetaminophen/clemastine/pseudoephedrine, aspirin/butalbital/caffeine, acetaminophen/caffeine/dihydrocodeine, aspirin/hydrocodone, aspirin/oxycodone, acetaminophen/aspirin/caffeine, aspirin/pravastatin, acetaminophen/dexbrompheniramine/pseudoephedrine, aspirin/meprobamate, aspirin/caffeine/propoxyphene, aspirin/butalbital/caffeine/codeine, aspirin/caffeine/dihydrocodein…	5742	19224	24693
SMAD6	4.74365	4.22179	8.08482e-10	SMAD family member 6	Nucleus	transcription regulator		4091	17130	367100
SLPI	4.68338	7.38461	9.07607e-13	secretory leukocyte peptidase inhibitor	Cytoplasm	other		6590	20568	84386
ST5	4.67635	6.57249	0.00263672	suppression of tumorigenicity 5	Unknown	enzyme		6764	76954	308944
VEGFA	4.66825	2.87092	4.48262e-10	vascular endothelial growth factor A	Extracellular Space	growth factor	bevacizumab, ranibizumab, aflibercept, pegaptanib	7422	22339	83785
THBS1	4.49613	13.679	2.96134e-10	thrombospondin 1	Extracellular Space	other		7057	21825	445442
MERTK	4.16319	6.05332	6.22409e-10	c-mer proto-oncogene tyrosine kinase	Plasma Membrane	kinase		10461	17289	65037
HSD11B2	3.99437	10.0386	1.03766e-09	hydroxysteroid (11-beta) dehydrogenase 2	Cytoplasm	enzyme		3291	15484	25117
IL3	3.76483	4.03911	7.67768e-05	interleukin 3 (colony-stimulating factor, multiple)	Extracellular Space	cytokine		3562	16187	24495
SNAI2	3.66765	12.3022	8.78169e-07	snail homolog 2 (Drosophila)	Nucleus	other		6591	20583	25554
KITLG	3.64086	7.26882	2.28221e-08	KIT ligand	Extracellular Space	growth factor		4254	17311	60427
LCN2	3.63045	9.64598	5.05945e-08	lipocalin 2	Extracellular Space	transporter		3934	16819	170496
RHOB	3.60299	3.24876	3.74806e-08	ras homolog gene family, member B	Cytoplasm	enzyme		388	11852	64373
SHBG	3.50188	9.68919	8.71567e-10	sex hormone-binding globulin	Extracellular Space	other		6462	20415	24775
SPHK1	3.46481	12.4871	7.47524e-09	sphingosine kinase 1	Cytoplasm	kinase		8877	20698	170897
TOB1	3.44082	2.78801	5.711e-08	transducer of ERBB2, 1	Nucleus	transcription regulator		10140	22057	170842
TNFSF10	3.36184	2.19645	3.92334e-06	tumor necrosis factor (ligand) superfamily, member 10	Extracellular Space	cytokine		8743	22035	246775
IQGAP2	3.33262	2.75541	1.41106e-08	IQ motif containing GTPase activating protein 2	Cytoplasm	other		10788	544963
HTRA1	3.2819	17.6908	6.85924e-10	HtrA serine peptidase 1	Extracellular Space	peptidase		5654	56213	65164
ETV6	3.24585	5.62078	2.71867e-09	ets variant 6	Nucleus	transcription regulator		2120	14011	312777
CEBPA	3.18231	6.27147	6.34451e-10	CCAAT/enhancer binding protein (C/EBP), alpha	Nucleus	transcription regulator		1050	12606	24252
SLC6A3	3.05141	19.7407	2.65747e-09	solute carrier family 6 (neurotransmitter transporter, dopamine), member 3	Plasma Membrane	transporter	DOV-102,677, armodafinil, fenfluramine/phentermine, methamphetamine, dextroamphetamine, sibutramine, amphetamine, methylphenidate, vanoxerine, (S)-duloxetine, D-methylphenidate, diethylpropion, fenfluramine, phendimetrazine, phentermine, benzphetamine, venlafaxine, modafinil, bupropion, mazindol, benztropine	6531	13162	24898
SMAD3	3.04866	6.76959	6.25024e-10	SMAD family member 3	Nucleus	transcription regulator		4088	17127	25631
ZFP36L2	3.02588	10.1455	4.06266e-09	zinc finger protein 36, C3H type-like 2	Nucleus	transcription regulator		678	12193	298765
RAC2	2.82462	2.37134	2.36702e-07	ras-related C3 botulinum toxin substrate 2 (rho family, small GTP binding protein Rac2)	Cytoplasm	enzyme		5880	19354	366957
GJB2	2.81647	4.04168	4.19343e-09	gap junction protein, beta 2, 26kDa	Plasma Membrane	transporter		2706	14619	394266
TGFBR3	2.73267	3.53022	7.10492e-09	transforming growth factor, beta receptor III	Plasma Membrane	kinase		7049	21814	29610
SIDT2	2.72181	5.23424	1.70665e-08	SID1 transmembrane family, member 2	Unknown	other		51092	214597	315617
CD82	2.71257	6.04823	2.69534e-07	CD82 molecule	Plasma Membrane	other		3732	12521	83628
IGFBP3	2.66957	6.87307	2.2376e-08	insulin-like growth factor binding protein 3	Extracellular Space	other		3486	16009	24484
ALCAM	2.66938	2.35052	5.85653e-09	activated leukocyte cell adhesion molecule	Plasma Membrane	other		214	11658	79559
GBP2	2.64895	10.7674	1.55318e-07	guanylate binding protein 2, interferon-inducible	Cytoplasm	enzyme		2634	14469	171164
MAFB	2.58139	6.62787	1.22527e-11	v-maf musculoaponeurotic fibrosarcoma oncogene homolog B (avian)	Nucleus	other		9935	16658	54264
NR2F1	2.54726	14.3162	3.5449e-07	nuclear receptor subfamily 2, group F, member 1	Nucleus	ligand-dependent nuclear receptor		7025	13865	81808
CYP2E1	2.5386	21.1161	3.45748e-08	cytochrome P450, family 2, subfamily E, polypeptide 1	Cytoplasm	enzyme		1571	13106	25086
SLC40A1	2.50008	3.52644	1.3643e-07	solute carrier family 40 (iron-regulated transporter), member 1	Plasma Membrane	transporter		30061	53945	170840
NPTX2	2.48067	6.39648	7.58072e-09	neuronal pentraxin II	Extracellular Space	other		4885	53324	288475
CAMP	2.47831	7.67735	1.49082e-05	cathelicidin antimicrobial peptide	Cytoplasm	other		820	12796	316010
CAPN5	2.45668	2.01436	2.1234e-08	calpain 5	Cytoplasm	peptidase		726	12337	171495
MMP13	2.4415	2.28572	0.0020881	matrix metallopeptidase 13 (collagenase 3)	Extracellular Space	peptidase		4322	17386	171052
ITIH4	2.33264	2.35287	1.51101e-05	inter-alpha (globulin) inhibitor H4 (plasma Kallikrein-sensitive glycoprotein)	Extracellular Space	other		3700	16427	54404
ST14	2.33025	2.41245	3.53601e-07	suppression of tumorigenicity 14 (colon carcinoma)	Plasma Membrane	peptidase		6768	19143	114093
HIPK2	2.27563	2.48349	1.21188e-05	homeodomain interacting protein kinase 2	Nucleus	kinase		28996	15258	362342
TGM2	2.23662	5.00535	1.19251e-07	transglutaminase 2 (C polypeptide, protein-glutamine-gamma-glutamyltransferase)	Cytoplasm	enzyme		7052	21817	56083
SLC16A3	2.23612	1.86857	6.11822e-09	solute carrier family 16, member 3 (monocarboxylic acid transporter 4)	Plasma Membrane	transporter		9123	80879	80878
ACOX2	2.23415	4.00764	1.70665e-08	acyl-Coenzyme A oxidase 2, branched chain	Cytoplasm	enzyme		8309	93732	252898
VTCN1	2.22669	3.781	7.25494e-06	V-set domain containing T cell activation inhibitor 1	Plasma Membrane	other		79679	242122	295322
MAD1L1	2.22081	2.07501	7.09159e-08	MAD1 mitotic arrest deficient-like 1 (yeast)	Nucleus	other		8379	17120	680006
C9ORF3	2.21616	2.32842	3.10776e-05	chromosome 9 open reading frame 3	Cytoplasm	peptidase		84909	72061	290963
S100A4	2.21577	24.177	2.56869e-08	S100 calcium binding protein A4	Cytoplasm	other		6275	20198	24615
CST7	2.1973	24.5833	3.01454e-09	cystatin F (leukocystatin)	Extracellular Space	other		8530	13011	296257
CD97	2.18864	1.79977	0.00250875	CD97 molecule	Plasma Membrane	G-protein coupled receptor		976	26364	361383
PTGER4	2.15998	2.16098	3.13632e-07	prostaglandin E receptor 4 (subtype EP4)	Plasma Membrane	G-protein coupled receptor	misoprostol, prostaglandin E2, prostaglandin E1, diclofenac/misoprostol, ONO-4819	5734	19219	84023
B4GALT1	2.14898	2.89568	2.97181e-08	UDP-Gal:betaGlcNAc beta 1,4- galactosyltransferase, polypeptide 1	Cytoplasm	enzyme		2683	14595	24390
ASS1	2.14896	6.58541	4.94632e-10	argininosuccinate synthetase 1	Cytoplasm	enzyme		445	11898	25698
PLCG2	2.14838	3.53749	7.06906e-07	phospholipase C, gamma 2 (phosphatidylinositol-specific)	Cytoplasm	enzyme		5336	234779	29337
CD59	2.13916	2.88758	1.6565e-05	CD59 molecule, complement regulatory protein	Plasma Membrane	other		966	333883	25407
AACS	2.12602	2.73864	4.14793e-09	acetoacetyl-CoA synthetase	Cytoplasm	enzyme		65985	78894	65984
ACHE	2.11874	1.91718	0.00257033	acetylcholinesterase (Yt blood group)	Plasma Membrane	enzyme	ZT-1, ladostigil, CHF-2060, atropine/edrophonium, neostigmine, echothiophate, tacrine, edrophonium, pyridostigmine, demecarium, ambenonium, donepezil, rivastigmine, thiamine, huperzine A, physostigmine, galanthamine	43	11423	83817
EPHX1	2.10623	3.13362	3.458e-07	epoxide hydrolase 1, microsomal (xenobiotic)	Cytoplasm	peptidase		2052	13849	25315
BCAR1	2.1049	2.14411	2.98581e-08	breast cancer anti-estrogen resistance 1	Plasma Membrane	other		9564	12927	25414
GSTA4	2.08164	2.55963	1.05599e-09	glutathione S-transferase alpha 4	Cytoplasm	enzyme		2941	14860	300850|500661
LOXL4	2.02009	2.04444	0.00198851	lysyl oxidase-like 4	Extracellular Space	enzyme		84171	67573	309380
IFIT1	2.01829	3.2084	2.59641e-08	interferon-induced protein with tetratricopeptide repeats 1	Cytoplasm	other		3434	112419|667373	294090
CCND3	1.99438	2.63768	6.24457e-10	cyclin D3	Nucleus	other		896	12445	25193
KRT8	1.99203	2.36368	2.32286e-08	keratin 8	Cytoplasm	other		3856	16691	25626
LTC4S	1.98495	12.0696	2.41946e-07	leukotriene C4 synthase	Cytoplasm	enzyme		4056	17001	114097
DDR1	1.98454	2.65668	1.56189e-07	discoidin domain receptor tyrosine kinase 1	Plasma Membrane	kinase		780	12305	25678
LY96	1.97526	5.05707	3.47928e-07	lymphocyte antigen 96	Plasma Membrane	other		23643	17087	448830
DUSP2	1.92452	4.06548	3.82967e-08	dual specificity phosphatase 2	Nucleus	phosphatase		1844	13537	311406
GLRX	1.921	2.24831	7.14643e-07	glutaredoxin (thioltransferase)	Cytoplasm	enzyme		2745	93692	64045
SSBP3	1.84338	1.89745	4.83383e-06	single stranded DNA binding protein 3	Nucleus	transcription regulator		23648	72475	84354
CARD9	1.84185	2.42753	2.84782e-08	caspase recruitment domain family, member 9	Cytoplasm	other		64170	332579	64171
PARP4	1.82105	2.33514	4.09383e-08	poly (ADP-ribose) polymerase family, member 4	Nucleus	enzyme		143	328417	361046
NRP1	1.80263	3.2544	4.1218e-08	neuropilin 1	Plasma Membrane	transmembrane receptor		8829	18186	246331
GALR2	1.79627	2.75521	3.03111e-06	galanin receptor 2	Plasma Membrane	G-protein coupled receptor		8811	14428	29234
TPM1	1.79123	2.45756	1.13409e-05	tropomyosin 1 (alpha)	Cytoplasm	other		7168	22003	24851
POLD4	1.78302	2.29307	4.47356e-07	polymerase (DNA-directed), delta 4	Nucleus	enzyme		57804	69745	361698	272 genes
POR	1.77733	2.53105	4.6694e-06	P450 (cytochrome) oxidoreductase	Cytoplasm	enzyme	doxorubicin, daunorubicin	5447	18984	29441
APOBEC3F	1.75763	1.66385	8.12649e-08	apolipoprotein B mRNA editing enzyme, catalytic polypeptide-like 3F	Unknown	enzyme		200316
MR1	1.74474	2.48819	5.07457e-07	major histocompatibility complex, class I-related	Plasma Membrane	transmembrane receptor		3140	15064	25119
TNFRSF14	1.73398	2.325	9.17105e-09	tumor necrosis factor receptor superfamily, member 14 (herpesvirus entry mediator)	Plasma Membrane	transmembrane receptor		8764	230979	366518
PTGDS	1.72576	3.24294	2.46935e-05	prostaglandin D2 synthase 21kDa (brain)	Cytoplasm	enzyme		5730	19215	25526
PXN	1.70607	3.26081	3.93853e-05	paxillin	Cytoplasm	other		5829	19303	360820
S100A11	1.7032	2.45668	4.75506e-09	S100 calcium binding protein A11	Cytoplasm	other		6282	665509|20195	502110
FCGBP	1.69558	1.90306	1.46121e-09	Fc fragment of IgG binding protein	Extracellular Space	other		8857	215384
COLEC12	1.68587	6.50044	1.09408e-10	collectin sub-family member 12	Plasma Membrane	transmembrane receptor		81035	140792	361289
CPEB4	1.68278	2.63005	9.28995e-07	cytoplasmic polyadenylation element binding protein 4	Unknown	other		80315	67579	303010
CTSD	1.67678	2.96391	4.43598e-08	cathepsin D	Cytoplasm	peptidase		1509	13033	171293
RAD54B	1.67493	0.969834	2.7797e-06	RAD54 homolog B (S. cerevisiae)	Nucleus	enzyme		25788	623474	313063
KLK4	1.66597	2.66495	1.35505e-09	kallikrein-related peptidase 4	Extracellular Space	peptidase		9622	56640	408210
MUC1	1.66213	1.55048	1.04547e-09	mucin 1, cell surface associated	Plasma Membrane	other	HuHMFG1	4582	17829	24571
PINK1	1.66202	2.64504	5.57235e-09	PTEN induced putative kinase 1	Cytoplasm	kinase		65018	68943	298575
TBX3	1.65474	1.7684	1.56734e-08	T-box 3	Nucleus	transcription regulator		6926	21386	353305
ALOX5AP	1.6414	4.42573	0.000285924	arachidonate 5-lipoxygenase-activating protein	Plasma Membrane	other		241	11690	29624
IFI6	1.6328	3.41315	1.26268e-06	interferon, alpha-inducible protein 6	Cytoplasm	other		2537
NR3C2	1.63231	2.78256	1.35046e-06	nuclear receptor subfamily 3, group C, member 2	Nucleus	ligand-dependent nuclear receptor	hydrochlorothiazide/spironolactone, fludrocortisone acetate, drospirenone, spironolactone, eplerenone	4306	110784	25672
AKR1C3	1.58767	4.28461	2.26927e-05	aldo-keto reductase family 1, member C3 (3-alpha hydroxysteroid dehydrogenase, type II)	Cytoplasm	enzyme		8644	105349	171516
SDC2	1.57802	5.13982	3.08158e-06	syndecan 2	Plasma Membrane	other		6383	15529	25615
HCP5	1.57347	2.99485	7.43808e-09	HLA complex P5	Unknown	other		10866
SYT17	1.54489	2.90044	0.000453349	synaptotagmin XVII	Plasma Membrane	other		51760	110058	192189
CSF1R	1.53663	3.95237	0.00018344	colony stimulating factor 1 receptor	Plasma Membrane	kinase	sunitinib	1436	12978	307403
HIST2H2BE	1.52694	3.27456	3.99335e-08	histone cluster 2, H2be	Nucleus	other		8349
GSTM1	1.51704	4.33814	0.000131634	glutathione S-transferase mu 1	Cytoplasm	enzyme		2944	14863	24424
COL7A1	1.48488	2.74408	8.54551e-05	collagen, type VII, alpha 1	Extracellular Space	other	collagenase	1294	12836	301012
MGP	1.48419	4.82624	7.43269e-06	matrix Gla protein	Extracellular Space	other		4256	17313	25333
S100A2	1.46386	3.07171	8.63979e-06	S100 calcium binding protein A2	Cytoplasm	other		6273	628324
MYLK	1.45126	2.65564	3.72876e-08	myosin light chain kinase	Cytoplasm	kinase		4638	107589	288057
CTSH	1.44089	2.23831	9.58867e-07	cathepsin H	Cytoplasm	peptidase		1512	13036	25425
CCND2	1.41219	3.71903	0.000227626	cyclin D2	Nucleus	other		894	12444	64033
DFFB	1.40326	1.09152	4.87719e-07	DNA fragmentation factor, 40kDa, beta polypeptide (caspase-activated DNase)	Nucleus	enzyme		1677	13368	84359
CSMD1	1.34034	2.989	0.000670578	CUB and Sushi multiple domains 1	Plasma Membrane	other		64478	94109	364634
PI3	1.29056	3.10113	0.00198448	peptidase inhibitor 3, skin-derived	Extracellular Space	other		5266	192201	408230
NEK2	1.27888	0.168899	2.79559e-08	NIMA (never in mitosis gene a)-related kinase 2	Nucleus	kinase		4751	18005	114482
VAMP1	1.26074	2.20365	4.28595e-08	vesicle-associated membrane protein 1 (synaptobrevin 1)	Plasma Membrane	transporter	botulism toxin	6843	22317	25624
RET	1.24611	4.39954	0.00364247	ret proto-oncogene	Plasma Membrane	kinase	sunitinib	5979	19713	24716
GCGR	1.22897	4.02166	0.0010182	glucagon receptor	Plasma Membrane	G-protein coupled receptor	glucagon	2642	14527	24953
ANGPTL4	1.169	1.10587	9.84381e-06	angiopoietin-like 4	Extracellular Space	other		51129	57875	362850
CCNE2	1.15333	1.10662	8.24966e-08	cyclin E2	Nucleus	other		9134	12448	362485
IL1RN	1.14487	0.934084	1.56358e-07	interleukin 1 receptor antagonist	Extracellular Space	cytokine		3557	16181	60582
USP1	1.12465	1.0418	0.00137369	ubiquitin specific peptidase 1	Cytoplasm	peptidase		7398	230484	313387
PSD3	1.08931	0.737232	5.30646e-06	pleckstrin and Sec7 domain containing 3	Unknown	other		23362	234353	306380
CYP4Z1	1.08546	0.851151	0.00253153	cytochrome P450, family 4, subfamily Z, polypeptide 1	Cytoplasm	enzyme		199974
MITF	0.9928	0.805545	0.000164474	microphthalmia-associated transcription factor	Nucleus	transcription regulator		4286	17342	25094
CEP55	0.911525	0.196989	5.74659e-11	centrosomal protein 55kDa	Unknown	other		55165	74107	294074
PPARD	0.908065	1.1475	5.77445e-06	peroxisome proliferator-activated receptor delta	Nucleus	ligand-dependent nuclear receptor	GW501516	5467	19015	25682
RTN1	0.905411	1.09413	2.47118e-07	reticulon 1	Cytoplasm	other		6252	104001	116644
RAD51	0.896748	0.755969	2.07005e-06	RAD51 homolog (RecA homolog, E. coli) (S. cerevisiae)	Nucleus	enzyme		5888	19361	499870
HMMR	0.895773	0.211146	4.20823e-08	hyaluronan-mediated motility receptor (RHAMM)	Plasma Membrane	other		3161	15366	25460
GPSM2	0.88267	0.227122	2.94533e-08	G-protein signaling modulator 2 (AGS3-like, C. elegans)	Nucleus	other		29899	76123	362021
MXD3	0.880689	0.25891	7.67961e-08	MAX dimerization protein 3	Nucleus	transcription regulator		83463	17121	252915
CDCA8	0.879407	0.273193	2.28396e-06	cell division cycle associated 8	Nucleus	other		55143	52276	500545
TTK	0.875365	0.191023	1.6496e-08	TTK protein kinase	Nucleus	kinase		7272	22137	315852
ACOT7	0.87532	1.21983	1.22819e-07	acyl-CoA thioesterase 7	Cytoplasm	enzyme		11332	70025	26759
CENPF	0.86363	0.209671	1.16997e-06	centromere protein F, 350/400ka (mitosin)	Nucleus	other		1063	108000	257649
KIAA0101	0.862484	0.333834	4.53413e-06	KIAA0101	Nucleus	other		9768	68026	300795
PRC1	0.860419	0.232532	4.64491e-09	protein regulator of cytokinesis 1	Nucleus	other		9055	233406	308761
NUDT1	0.856699	0.616073	3.72401e-08	nudix (nucleoside diphosphate linked moiety X)-type motif 1	Extracellular Space	phosphatase		4521	17766	117260
TK1	0.844693	0.291114	4.06266e-09	thymidine kinase 1, soluble	Cytoplasm	kinase		7083	619653|21877	24834
KIF20A	0.8433	0.20824	1.49688e-08	kinesin family member 20A	Cytoplasm	transporter		10112	19348	361308
NCAPG2	0.839704	0.253184	3.57753e-08	non-SMC condensin I complex, subunit G	Nucleus	other		64151		305392
S100P	0.834834	0.195183	1.14912e-09	S100 calcium binding protein P	Cytoplasm	other		6286
PPARG	0.832105	1.13328	5.83384e-10	peroxisome proliferator-activated receptor gamma	Nucleus	ligand-dependent nuclear receptor	pioglitazone/metformin, rosiglitazone, GI262570, pioglitazone, tesaglitazar, troglitazone	5468	19016	25664
ILK	0.827271	0.752364	3.54524e-06	integrin-linked kinase	Plasma Membrane	kinase		3611	16202	170922
PTTG1	0.823469	0.241084	7.38034e-10	pituitary tumor-transforming 1	Nucleus	transcription regulator		9232	30939	64193
CENPA	0.810668	0.179765	8.44192e-09	centromere protein A	Nucleus	other		1058	12615	298850
TOP2A	0.803339	0.188027	6.68051e-09	topoisomerase (DNA) II alpha 170kDa	Nucleus	enzyme	novobiocin, etoposide, CPI-0004Na, pixantrone, becatecarin, elsamitrucin, AQ4N, BN 80927, tafluposide, mitoxantrone, norfloxacin, dexrazoxane, tirapazamine, TAS-103, gatifloxacin, valrubicin, gemifloxacin, moxifloxacin, nemorubicin, nalidixic acid, epirubicin, doxorubicin, daunorubicin	7153	21973	360243
FANCG	0.79433	0.316627	2.28465e-07	Fanconi anemia, complementation group G	Nucleus	other		2189	60534	691105
TYMS	0.787492	0.266386	2.4235e-07	thymidylate synthetase	Nucleus	enzyme	flucytosine, 5-fluorouracil, plevitrexed, nolatrexed, capecitabine, trifluridine, floxuridine, LY231514	7298	22171	29261
CDC2	0.778532	0.285182	1.29808e-06	cell division cycle 2, G1 to S and G2 to M	Nucleus	kinase	flavopiridol	983	12534	54237
DNMT3B	0.762253	0.937408	2.83669e-08	DNA (cytosine-5-)-methyltransferase 3 beta	Nucleus	enzyme		1789	13436	444985
UBE2C	0.743041	0.24065	2.18733e-10	ubiquitin-conjugating enzyme E2C	Cytoplasm	enzyme		11065	68612	296368
PBK	0.734293	0.184471	1.19049e-08	PDZ binding kinase	Cytoplasm	kinase		55872	52033	290326
AURKB	0.733117	0.202455	6.19177e-10	aurora kinase B	Nucleus	kinase	AZD-1152	9212	20877	114592
BIRC5	0.729688	0.231399	2.81581e-09	baculoviral IAP repeat-containing 5	Cytoplasm	other		332	11799	64041
C12ORF48	0.727717	0.271292	4.84187e-10	chromosome 12 open reading frame 48	Nucleus	other		55010	75317
KIFC1	0.721395	0.20873	2.38426e-06	kinesin family member C1	Nucleus	other		3833	100042970|16580	294286
NVL	0.721227	1.03607	1.09275e-07	nuclear VCP-like	Nucleus	other		4931	67459	289323
CDCA5	0.720536	0.24171	6.61101e-11	cell division cycle associated 5	Cytoplasm	other		113130	67849	499310
MELK	0.707214	0.205719	3.65104e-09	maternal embryonic leucine zipper kinase	Cytoplasm	kinase		9833	17279	362510
CHEK2	0.703644	0.31007	7.83868e-08	CHK2 checkpoint homolog (S. pombe)	Nucleus	kinase		11200	50883	114212
HMGB2	0.695137	0.19231	1.45811e-09	high-mobility group box 2	Nucleus	transcription regulator		3148	97165	29395|498072
MCM4	0.691901	0.359252	5.61765e-06	minichromosome maintenance complex component 4	Nucleus	enzyme		4173	17217	29728
CKS1B	0.690984	0.213577	4.91427e-10	CDC28 protein kinase regulatory subunit 1B	Cytoplasm	kinase		1163	54124	499655
BRCA1	0.690848	0.241934	4.6553e-06	breast cancer 1, early onset	Nucleus	transcription regulator		672	12189	497672
RFC4	0.688447	0.356718	3.86434e-08	replication factor C (activator 1) 4, 37kDa	Nucleus	other		5984	106344	288003
IGF1R	0.682822	0.705536	0.21895	insulin-like growth factor 1 receptor	Plasma Membrane	transmembrane receptor	OSI-906, cixutumumab, IGF1	3480	16001	25718
TRAF3IP2	0.673862	1.31086	2.7688e-07	TRAF3 interacting protein 2	Unknown	other		10758	103213	361857
LOX	0.673619	0.292526	9.00629e-06	lysyl oxidase	Extracellular Space	enzyme		4015	16948	24914
EME1	0.671346	0.338462	1.73199e-06	essential meiotic endonuclease 1 homolog 1 (S. pombe)	Nucleus	other		146956	268465	287634
CHEK1	0.669723	0.360308	5.22493e-08	CHK1 checkpoint homolog (S. pombe)	Nucleus	kinase	UCN-01	1111	12649	140583
PRIM1	0.668277	0.266527	1.07389e-07	primase, DNA, polypeptide 1 (49kDa)	Nucleus	enzyme	fludarabine phosphate	5557	19075	246327
H2AFX	0.665555	0.328266	6.57526e-07	H2A histone family, member X	Nucleus	other		3014	15270	500987
DIAPH3	0.662201	0.337603	4.99169e-07	diaphanous homolog 3 (Drosophila)	Cytoplasm	enzyme		81624	56419	290396
CCNA2	0.661945	0.213468	1.01639e-09	cyclin A2	Nucleus	other		890	12428	114494
INSIG1	0.661441	0.258331	2.24726e-05	insulin induced gene 1	Cytoplasm	other		3638	231070	64194
MSMB	0.658053	1.0865	2.5732e-07	microseminoprotein, beta-	Extracellular Space	other		4477	17695	29311
MTHFD1L	0.657702	0.320299	5.07105e-07	methylenetetrahydrofolate dehydrogenase (NADP+ dependent) 1-like	Cytoplasm	enzyme		25902	270685	361472
POLE	0.654069	0.394602	5.23102e-07	polymerase (DNA directed), epsilon	Nucleus	enzyme	nelarabine, gemcitabine, clofarabine, trifluridine	5426	18973	304573
CCNB1	0.649185	0.256423	2.41946e-07	cyclin B1	Nucleus	other		891	268697|434175	25203
C15ORF23	0.646411	0.265239	3.15553e-07	chromosome 15 open reading frame 23	Unknown	other		90417	51944	311325
KIF11	0.641365	0.207827	2.8918e-08	kinesin family member 11	Nucleus	other		3832	16551	171304
ODC1	0.638437	0.377555	1.94777e-10	ornithine decarboxylase 1	Cytoplasm	enzyme	tazarotene, eflornithine	4953	18263	24609
MLF1IP	0.636017	0.288043	7.33273e-05	MLF1 interacting protein	Nucleus	other		79682	71876	306464
SLC7A5	0.627234	0.289846	5.91187e-08	solute carrier family 7 (cationic amino acid transporter, y+ system), member 5	Plasma Membrane	transporter		8140	20539	50719
MCM2	0.623053	0.229865	9.74116e-08	minichromosome maintenance complex component 2	Nucleus	enzyme		4171	17216	312538
CHAF1A	0.615424	0.334035	2.25587e-05	chromatin assembly factor 1, subunit A (p150)	Nucleus	other		10036	27221	363333
STX2	0.61465	0.342159	5.9156e-08	syntaxin 2	Cytoplasm	transporter		2054	13852	25130
HSD17B6	0.61047	0.279436	0.000114824	hydroxysteroid (17-beta) dehydrogenase 6 homolog (mouse)	Unknown	enzyme		8630	27400	286964
CNTNAP2	0.604599	0.305414	2.79956e-06	contactin associated protein-like 2	Plasma Membrane	other		26047	66797	362355
LIN9	0.604588	0.340963	2.86509e-07	lin-9 homolog (C. elegans)	Nucleus	other		286826	72568	689523
SERPINE2	0.604505	0.363775	9.02615e-10	serpin peptidase inhibitor, clade E (nexin, plasminogen activator inhibitor type 1), member 2	Extracellular Space	other		5270	20720	29366
BARD1	0.597718	0.370839	2.86077e-08	BRCA1 associated RING domain 1	Nucleus	transcription regulator		580	12021	64557
POLE2	0.597711	0.276811	1.19688e-08	polymerase (DNA directed), epsilon 2 (p59 subunit)	Nucleus	enzyme	gemcitabine	5427	18974	299112
MCM10	0.589473	0.217021	4.85163e-06	minichromosome maintenance complex component 10	Nucleus	other		55388	70024	307126
PMAIP1	0.57318	0.210255	6.31571e-06	phorbol-12-myristate-13-acetate-induced protein 1	Cytoplasm	other		5366	58801	492821
SKP2	0.570483	0.395199	1.56189e-07	S-phase kinase-associated protein 2 (p45)	Nucleus	other		6502	27401	294790
MAD2L1	0.568411	0.303451	0.00271464	MAD2 mitotic arrest deficient-like 1 (yeast)	Nucleus	other		4085	56150	297176
LRP8	0.566118	0.536949	3.56992e-10	low density lipoprotein receptor-related protein 8, apolipoprotein e receptor	Plasma Membrane	transmembrane receptor		7804	16975	362558
TM4SF1	0.550903	0.329346	1.12245e-08	transmembrane 4 L six family member 1	Plasma Membrane	other		4071	17112	295061
VRK1	0.541814	0.317811	1.64174e-06	vaccinia related kinase 1	Nucleus	kinase		7443	22367	362779
SERTAD2	0.540942	0.355968	3.59845e-08	SERTA domain containing 2	Cytoplasm	transcription regulator		9792	58172	498423
GMNN	0.536486	0.347219	2.82571e-07	geminin, DNA replication inhibitor	Nucleus	other		51053	57441	291137
SPDEF	0.532994	0.281613	2.7999e-09	SAM pointed domain containing ets transcription factor	Nucleus	transcription regulator		25803	30051	689210
NES	0.524722	0.288099	7.19544e-08	nestin	Cytoplasm	other		10763	18008	25491
CDC6	0.517711	0.335125	0.000315285	cell division cycle 6 homolog (S. cerevisiae)	Nucleus	other		990	23834	360621
ORC1L	0.515728	0.275789	2.14647e-07	origin recognition complex, subunit 1-like (yeast)	Nucleus	other		4998	18392	313479
CP110	0.514928	0.406988	1.70647e-09	CP110 protein	Cytoplasm	other		9738	101565	361634
ATF3	0.50926	0.244562	5.27329e-09	activating transcription factor 3	Nucleus	transcription regulator		467	11910	25389
CLGN	0.506953	0.392987	2.97727e-05	calmegin	Cytoplasm	peptidase		1047	12745	685504
PSMC3IP	0.503031	0.252316	3.46174e-08	PSMC3 interacting protein	Nucleus	other		29893	19183	140938
AMD1	0.501784	0.427	2.29708e-09	adenosylmethionine decarboxylase 1	Unknown	enzyme		262	100041585|100043304|11702	81640
CDK2	0.494792	0.442041	0.00133514	cyclin-dependent kinase 2	Nucleus	kinase	BMS-387032, flavopiridol	1017	12566	362817
BAMBI	0.481784	0.294441	9.7175e-10	BMP and activin membrane-bound inhibitor homolog (Xenopus laevis)	Plasma Membrane	other		25805	68010	83837
HTR3A	0.480159	0.190473	5.2573e-09	5-hydroxytryptamine (serotonin) receptor 3A	Plasma Membrane	ion channel	cisapride, granisetron, ondansetron, memantine, fenfluramine, palonosetron, mirtazapine, alosetron, D-tubocurarine, ergotamine, dolasetron	3359	15561	79246
EZH2	0.479502	0.484022	0.000496607	enhancer of zeste homolog 2 (Drosophila)	Nucleus	transcription regulator		2146	14056	312299
DLG2	0.477397	0.394207	3.25204e-05	discs, large homolog 2 (Drosophila)	Plasma Membrane	kinase		1740	23859	64053
TFPI	0.470308	0.284812	3.90326e-05	tissue factor pathway inhibitor (lipoprotein-associated coagulation inhibitor)	Extracellular Space	other		7035	21788	29436
RRM2	0.467928	0.268165	8.55413e-07	ribonucleotide reductase M2	Nucleus	enzyme	gemcitabine, triapine, hydroxyurea, fludarabine phosphate	6241	20135	362720
KLF4	0.466796	0.540061	2.71991e-06	Kruppel-like factor 4 (gut)	Nucleus	transcription regulator		9314	16600	114505
GDF15	0.460966	0.128253	1.55027e-09	growth differentiation factor 15	Extracellular Space	growth factor		9518	23886	29455
MYC	0.458211	0.35412	2.91504e-07	v-myc myelocytomatosis viral oncogene homolog (avian)	Nucleus	transcription regulator		4609	17869	24577
E2F2	0.454086	0.213503	8.22403e-10	E2F transcription factor 2	Nucleus	transcription regulator		1870	242705
IRS2	0.452493	0.496161	3.99536e-05	insulin receptor substrate 2	Cytoplasm	other		8660	384783	29376
CTDSPL	0.450112	0.301155	1.90695e-09	CTD (carboxy-terminal domain, RNA polymerase II, polypeptide A) small phosphatase-like	Nucleus	other		10217	69274	301056
C4ORF18	0.44246	0.710209	0.00125212	chromosome 4 open reading frame 18	Cytoplasm	other		51313	68659	310540
LYAR	0.437934	0.313661	6.54013e-08	Ly1 antibody reactive homolog (mouse)	Plasma Membrane	other		55646	17089	289707
MCM7	0.405266	0.293639	7.36996e-09	minichromosome maintenance complex component 7	Nucleus	enzyme		4176	17220	288532
MT1X	0.353225	0.524526	1.30257e-09	metallothionein 1X	Unknown	other		4501
NKX3-1	0.343016	0.397355	3.67779e-08	NK3 homeobox 1	Nucleus	transcription regulator		4824	18095	305999
GRIN3A	0.341241	0.341731	1.23348e-05	glutamate receptor, ionotropic, N-methyl-D-aspartate 3A	Plasma Membrane	ion channel	dextromethorphan/guaifenesin, morphine/dextromethorphan, neramexane, bicifadine, delucemine, CR 2249, besonprodil, UK-240455, ketamine, felbamate, memantine, orphenadrine, cycloserine, N-(2-indanyl)glycinamide, dextromethorphan, brompheniramine/dextromethorphan/pseudoephedrine, chlorpheniramine/dextromethorphan/phenylephrine, carbinoxamine/dextromethorphan/pseudoephedrine, dextromethorphan/promet…	116443	242443	191573
IGF1	0.332526	0.358754	3.59906e-06	insulin-like growth factor 1 (somatomedin C)	Extracellular Space	growth factor		3479	16000	24482
MYB	0.326743	0.206454	1.58706e-08	v-myb myeloblastosis viral oncogene homolog (avian)	Nucleus	transcription regulator		4602	17863	498982
CDCA7	0.324189	0.231007	3.60504e-09	cell division cycle associated 7	Nucleus	other		83879	66953	311742
ADAMTS1	0.316543	0.376564	1.70742e-08	ADAM metallopeptidase with thrombospondin type 1 motif, 1	Extracellular Space	peptidase		9510	11504	79252
RGS2	0.307961	0.361168	9.00611e-09	regulator of G-protein signaling 2, 24kDa	Nucleus	other		5997	19735	84583
© 2000-2010 Ingenuity Systems, Inc. All rights reserved.
